# Supplementary material for: Is the perception of intent by association football officials influenced by video playback speed?
Source: R Soc Open Sci. 2020 Jun 3;7(6):192026. doi: 10.1098/rsos.192026 (PMC7353977; doi:10.1098/rsos.192026)
Supplement: Raw Data [file rsos192026supp1.xlsx]

## Sheet: Sheet1
Participant	Clip	Trial block	Trial No.	Speed Cond	On-field disc	Contact	Intent	Disc	Response T
P1_1	/2_Stuttgart_Freiburg_Yellow_25_W_1.mp4/2_Stuttgart_Freiburg_Yellow_25_W_1.mp4/	1	1	SSW	2	2	1	3	19571
	/2_Lille_SaintEtienne_Yellow_25_W_1.mp4/2_Lille_SaintEtienne_Yellow_25_W_1.mp4/	1	2	SSW	2	1	0	0	6968
	/3_Rennes_PSG_Yellow_25_W_1.mp4/3_Rennes_PSG_Yellow_25_W_1.mp4/	1	3	SSW	2	1	0	0	12002
	/2_Leipzig_Hamburger_Foul_25_W_1.mp4/2_Leipzig_Hamburger_Foul_25_W_1.mp4/	1	4	SSW	1	0	0	1	8371
	/2_WerderBremen_Mainz_Foul_25_W_1.mp4/2_WerderBremen_Mainz_Foul_25_W_1.mp4/	1	5	SSW	1	0	0	0	8162
	/4_Leipzig_Hamburger_Foul_25_W_1.mp4/4_Leipzig_Hamburger_Foul_25_W_1.mp4/	1	6	SSW	1	0	0	1	8401
	/3_Leipzig_Hamburger_Yellow_25_W_1.mp4/3_Leipzig_Hamburger_Yellow_25_W_1.mp4/	1	7	SSW	2	2	1	3	7695
	/3_Juve_Torino_Foul_25_W_1.mp4/3_Juve_Torino_Foul_25_W_1.mp4/	1	8	SSW	1	2	1	3	4160
	/2_Gent_Oostende_Foul_25_W_1.mp4/2_Gent_Oostende_Foul_25_W_1.mp4/	1	9	SSW	1	1	0	2	12289
	/3_Lille_SaintEtienne_Yellow_25_W_1.mp4/3_Lille_SaintEtienne_Yellow_25_W_1.mp4/	1	10	SSW	2	0	0	2	11204
	/2_Rennes_PSG_Red_25_W_1.mp4/2_Rennes_PSG_Red_25_W_1.mp4/	1	11	SSW	3	1	1	3	8280
	/2_Juve_Torino_Foul_25_W_1.mp4/2_Juve_Torino_Foul_25_W_1.mp4/	1	12	SSW	1	1	1	3	5534
	/4_Rennes_PSG_Yellow_25_W_1.mp4/4_Rennes_PSG_Yellow_25_W_1.mp4/	1	13	SSW	2	0	1	0	12799
	/3_Gent_Oostende_Yellow_25_W_1.mp4/3_Gent_Oostende_Yellow_25_W_1.mp4/	1	14	SSW	2	1	1	2	7795
	/2_Vitoria_Vilafranquese_Red_25_W_1.mp4/2_Vitoria_Vilafranquese_Red_25_W_1.mp4/	1	15	SSW	3	2	1	3	7849
	/1_Hamburg_Freiburg_Yellow_100_W_1.mp4/1_Hamburg_Freiburg_Yellow_100_W_1.mp4/	2	1	RRW	2	2	1	2	8439
	/1_Leverkusen_Schalke_Yellow_100_W_1.mp4/1_Leverkusen_Schalke_Yellow_100_W_1.mp4/	2	2	RRW	2	0	1	0	5649
	/1_Lille_SaintEtienne_Yellow_100_W_1.mp4/1_Lille_SaintEtienne_Yellow_100_W_1.mp4/	2	3	RRW	2	0	0	2	9203
	/1_Gotzepe_Besiktas_Red_100_W_1.mp4/1_Gotzepe_Besiktas_Red_100_W_1.mp4/	2	4	RRW	3	1	0	2	6465
	/1_Leverkusen_Dortmund_Yellow_100_W_1.mp4/1_Leverkusen_Dortmund_Yellow_100_W_1.mp4/	2	5	RRW	2	1	0	1	12960
	/1_Hannover_Dortmund_Red_100_W_1.mp4/1_Hannover_Dortmund_Red_100_W_1.mp4/	2	6	RRW	3	0	1	3	5410
	/1_Kasimpasa_Bursaspor_Red_100_W_1.mp4/1_Kasimpasa_Bursaspor_Red_100_W_1.mp4/	2	7	RRW	3	0	0	1	5120
	/1_Koln_Leverkusen_Red_100_W_1.mp4/1_Koln_Leverkusen_Red_100_W_1.mp4/	2	8	RRW	3	0	0	0	7918
	/1_Gent_Oostende_Foul_100_W_1.mp4/1_Gent_Oostende_Foul_100_W_1.mp4/	2	9	RRW	1	0	1	1	7565
	/1_Hamburg_Mainz_Red_100_W_1.mp4/1_Hamburg_Mainz_Red_100_W_1.mp4/	2	10	RRW	3	0	0	0	4861
	/1_Leipzig_Hamburger_Yellow_100_W_1.mp4/1_Leipzig_Hamburger_Yellow_100_W_1.mp4/	2	11	RRW	2	0	1	2	6362
	/1_Juve_Torino_Foul_100_W_1.mp4/1_Juve_Torino_Foul_100_W_1.mp4/	2	12	RRW	1	1	1	3	6560
	/1_Hamburg_Hannover_Yellow_100_W_1.mp4/1_Hamburg_Hannover_Yellow_100_W_1.mp4/	2	13	RRW	2	1	1	3	8044
	/1_Groningen_PSV_Red_100_W_1.mp4/1_Groningen_PSV_Red_100_W_1.mp4/	2	14	RRW	3	0	1	2	8944
	/1_Feyenoord_PSV_Yellow_100_W_1.mp4/1_Feyenoord_PSV_Yellow_100_W_1.mp4/	2	15	RRW	2	0	1	2	6756
	/1_Darmstadt_WerderBremen_Foul_25_W_1.mp4/1_Darmstadt_WerderBremen_Foul_100_W_1.mp4/	3	1	SRW	1	0	0	1	5825
	/1_Feyenoord_Excelsior_Red_25_W_1.mp4/1_Feyenoord_Excelsior_Red_100_W_1.mp4/	3	2	SRW	3	1	1	2	6532
	/1_Dortmund_Freiburg_Foul_25_W_1.mp4/1_Dortmund_Freiburg_Foul_100_W_1.mp4/	3	3	SRW	1	0	0	1	12658
	/1_Fenerbahce_Genclerbirligi_Yellow_25_W_1.mp4/1_Fenerbahce_Genclerbirligi_Yellow_100_W_1.mp4/	3	4	SRW	2	0	1	1	5991
	/1_AlShabab_AlTaawon_Red_25_W_1.mp4/1_AlShabab_AlTaawon_Red_100_W_1.mp4/	3	5	SRW	3	2	1	3	6280
	/1_DeGraafschap_Heerenveen_Foul_25_W_1.mp4/1_DeGraafschap_Heerenveen_Foul_100_W_1.mp4/	3	6	SRW	1	1	0	0	8801
	/1_Bayern_Hoffenheim_Yellow_25_W_1.mp4/1_Bayern_Hoffenheim_Yellow_100_W_1.mp4/	3	7	SRW	2	2	0	2	13281
	/1_Bursaspor_Antalyaspor_Red_25_W_1.mp4/1_Bursaspor_Antalyaspor_Red_100_W_1.mp4/	3	8	SRW	3	2	1	2	6319
	/1_AlNassr_AlIttihad_Red_25_W_1.mp4/1_AlNassr_AlIttihad_Red_100_W_1.mp4/	3	9	SRW	3	0	0	0	9351
	/1_Augsburg_Wolfsburg_Red_25_W_1.mp4/1_Augsburg_Wolfsburg_Red_100_W_1.mp4/	3	10	SRW	3	0	0	0	5676
	/1_Bayern_Leipzig_Red_25_W_1.mp4/1_Bayern_Leipzig_Red_100_W_1.mp4/	3	11	SRW	3	1	1	3	7591
	/1_AlHilal_AlHittifaq_Foul_25_W_1.mp4/1_AlHilal_AlHittifaq_Foul_100_W_1.mp4/	3	12	SRW	1	1	0	1	5292
	/1_AlNassr_AlFateh_Red_25_W_1.mp4/1_AlNassr_AlFateh_Red_100_W_1.mp4/	3	13	SRW	3	2	1	3	9435
	/1_AlFaisaly_AlAhli_Red_25_W_1.mp4/1_AlFaisaly_AlAhli_Red_100_W_1.mp4/	3	14	SRW	3	2	1	3	2729
	/1_Feyenoord_Cambuur_Red_25_W_1.mp4/1_Feyenoord_Cambuur_Red_100_W_1.mp4/	3	15	SRW	3	1	0	2	3602
	/1_Mainz_Bremen_Yellow_100_W_1.mp4/1_Mainz_Bremen_Yellow_25_W_1.mp4/	4	1	RSW	2	1	1	2	8845
	/2_AlHilal_AlHittifaq_Foul_100_W_1.mp4/2_AlHilal_AlHittifaq_Foul_25_W_1.mp4/	4	2	RSW	1	0	0	1	10945
	/1_Stuttgart_Freiburg_Foul_100_W_1.mp4/1_Stuttgart_Freiburg_Foul_25_W_1.mp4/	4	3	RSW	1	0	0	1	6681
	/1_Wolfsburg_Leipzig_Foul_100_W_1.mp4/1_Wolfsburg_Leipzig_Foul_25_W_1.mp4/	4	4	RSW	1	1	1	1	8562
	/1_WerderBremen_Mainz_Foul_100_W_1.mp4/1_WerderBremen_Mainz_Foul_25_W_1.mp4/	4	5	RSW	1	1	0	1	6423
	/2_Bayern_Hoffenheim_Yellow_100_W_1.mp4/2_Bayern_Hoffenheim_Yellow_25_W_1.mp4/	4	6	RSW	2	1	0	2	9951
	/1_Willem_Roda_Foul_100_W_1.mp4/1_Willem_Roda_Foul_25_W_1.mp4/	4	7	RSW	1	0	0	1	6208
	/1_Vitoria_Vilafranquese_Red_100_W_1.mp4/1_Vitoria_Vilafranquese_Red_25_W_1.mp4/	4	8	RSW	3	0	1	2	11631
	/1_Sparta_PSV_Red_100_W_1.mp4/1_Sparta_PSV_Red_25_W_1.mp4/	4	9	RSW	3	0	0	3	11011
	/1_Rennes_PSG_Foul_100_W_1.mp4/1_Rennes_PSG_Foul_25_W_1.mp4/	4	10	RSW	1	0	0	1	10990
	/1_Wolfsburg_Schalke_Yellow_100_W_1.mp4/1_Wolfsburg_Schalke_Yellow_25_W_1.mp4/	4	11	RSW	2	2	1	2	5721
	/1_Mainz_Koln_Red_100_W_1.mp4/1_Mainz_Koln_Red_25_W_1.mp4/	4	12	RSW	3	0	1	0	20511
	/2_Fenerbahce_Genclerbirligi_Foul_100_W_1.mp4/2_Fenerbahce_Genclerbirligi_Foul_25_W_1.mp4/	4	13	RSW	1	0	0	1	6996
	/2_Feyenoord_PSV_Yellow_100_W_1.mp4/2_Feyenoord_PSV_Yellow_25_W_1.mp4/	4	14	RSW	2	1	1	3	4201
	/1_Monaco_Montpellier_Foul_100_W_1.mp4/1_Monaco_Montpellier_Foul_25_W_1.mp4/	4	15	RSW	1	0	0	1	5415
P1_2	/2_Stuttgart_Freiburg_Yellow_25_W_1.mp4/2_Stuttgart_Freiburg_Yellow_100_W_1.mp4/	1	1	SRW	2	0	0	1	17765
	/3_Rennes_PSG_Yellow_25_W_1.mp4/3_Rennes_PSG_Yellow_100_W_1.mp4/	1	2	SRW	2	0	0	1	6398
	/2_Gent_Oostende_Foul_25_W_1.mp4/2_Gent_Oostende_Foul_100_W_1.mp4/	1	3	SRW	1	0	0	1	11783
	/2_Vitoria_Vilafranquese_Red_25_W_1.mp4/2_Vitoria_Vilafranquese_Red_100_W_1.mp4/	1	4	SRW	3	2	1	3	10661
	/4_Rennes_PSG_Yellow_25_W_1.mp4/4_Rennes_PSG_Yellow_100_W_1.mp4/	1	5	SRW	2	0	0	1	13574
	/4_Leipzig_Hamburger_Foul_25_W_1.mp4/4_Leipzig_Hamburger_Foul_100_W_1.mp4/	1	6	SRW	1	0	0	1	8260
	/3_Gent_Oostende_Yellow_25_W_1.mp4/3_Gent_Oostende_Yellow_100_W_1.mp4/	1	7	SRW	2	0	1	1	6851
	/2_WerderBremen_Mainz_Foul_25_W_1.mp4/2_WerderBremen_Mainz_Foul_100_W_1.mp4/	1	8	SRW	1	0	0	0	8643
	/2_Leipzig_Hamburger_Foul_25_W_1.mp4/2_Leipzig_Hamburger_Foul_100_W_1.mp4/	1	9	SRW	1	0	0	1	5554
	/2_Juve_Torino_Foul_25_W_1.mp4/2_Juve_Torino_Foul_100_W_1.mp4/	1	10	SRW	1	0	0	1	6535
	/3_Juve_Torino_Foul_25_W_1.mp4/3_Juve_Torino_Foul_100_W_1.mp4/	1	11	SRW	1	1	0	2	11400
	/2_Rennes_PSG_Red_25_W_1.mp4/2_Rennes_PSG_Red_100_W_1.mp4/	1	12	SRW	3	1	1	3	6122
	/3_Leipzig_Hamburger_Yellow_25_W_1.mp4/3_Leipzig_Hamburger_Yellow_100_W_1.mp4/	1	13	SRW	2	1	1	2	7840
	/3_Lille_SaintEtienne_Yellow_25_W_1.mp4/3_Lille_SaintEtienne_Yellow_100_W_1.mp4/	1	14	SRW	2	1	0	2	5342
	/2_Lille_SaintEtienne_Yellow_25_W_1.mp4/2_Lille_SaintEtienne_Yellow_100_W_1.mp4/	1	15	SRW	2	0	1	2	8079
	/1_Juve_Torino_Foul_100_W_1.mp4/1_Juve_Torino_Foul_25_W_1.mp4/	2	1	RSW	1	1	1	2	5439
	/1_Gent_Oostende_Foul_100_W_1.mp4/1_Gent_Oostende_Foul_25_W_1.mp4/	2	2	RSW	1	0	1	2	8134
	/1_Leipzig_Hamburger_Yellow_100_W_1.mp4/1_Leipzig_Hamburger_Yellow_25_W_1.mp4/	2	3	RSW	2	0	1	2	7436
	/1_Gotzepe_Besiktas_Red_100_W_1.mp4/1_Gotzepe_Besiktas_Red_25_W_1.mp4/	2	4	RSW	3	1	1	3	18280
	/1_Leverkusen_Schalke_Yellow_100_W_1.mp4/1_Leverkusen_Schalke_Yellow_25_W_1.mp4/	2	5	RSW	2	0	0	0	8776
	/1_Leverkusen_Dortmund_Yellow_100_W_1.mp4/1_Leverkusen_Dortmund_Yellow_25_W_1.mp4/	2	6	RSW	2	1	0	2	6320
	/1_Lille_SaintEtienne_Yellow_100_W_1.mp4/1_Lille_SaintEtienne_Yellow_25_W_1.mp4/	2	7	RSW	2	1	0	2	8240
	/1_Feyenoord_PSV_Yellow_100_W_1.mp4/1_Feyenoord_PSV_Yellow_25_W_1.mp4/	2	8	RSW	2	0	1	2	5532
	/1_Groningen_PSV_Red_100_W_1.mp4/1_Groningen_PSV_Red_25_W_1.mp4/	2	9	RSW	3	1	1	2	14082
	/1_Hamburg_Freiburg_Yellow_100_W_1.mp4/1_Hamburg_Freiburg_Yellow_25_W_1.mp4/	2	10	RSW	2	1	1	2	6840
	/1_Hannover_Dortmund_Red_100_W_1.mp4/1_Hannover_Dortmund_Red_25_W_1.mp4/	2	11	RSW	3	0	0	3	7609
	/1_Koln_Leverkusen_Red_100_W_1.mp4/1_Koln_Leverkusen_Red_25_W_1.mp4/	2	12	RSW	3	1	1	3	7412
	/1_Kasimpasa_Bursaspor_Red_100_W_1.mp4/1_Kasimpasa_Bursaspor_Red_25_W_1.mp4/	2	13	RSW	3	1	1	2	7124
	/1_Hamburg_Mainz_Red_100_W_1.mp4/1_Hamburg_Mainz_Red_25_W_1.mp4/	2	14	RSW	3	0	0	0	6490
	/1_Hamburg_Hannover_Yellow_100_W_1.mp4/1_Hamburg_Hannover_Yellow_25_W_1.mp4/	2	15	RSW	2	0	1	2	6601
	/1_Bayern_Hoffenheim_Yellow_100_W_1.mp4/1_Bayern_Hoffenheim_Yellow_100_W_1.mp4/	3	1	RRW	2	1	0	2	4819
	/1_Bayern_Leipzig_Red_100_W_1.mp4/1_Bayern_Leipzig_Red_100_W_1.mp4/	3	2	RRW	3	0	1	3	10290
	/1_AlNassr_AlIttihad_Red_100_W_1.mp4/1_AlNassr_AlIttihad_Red_100_W_1.mp4/	3	3	RRW	3	0	0	0	16535
	/1_Augsburg_Wolfsburg_Red_100_W_1.mp4/1_Augsburg_Wolfsburg_Red_100_W_1.mp4/	3	4	RRW	3	0	0	3	6055
	/1_AlFaisaly_AlAhli_Red_100_W_1.mp4/1_AlFaisaly_AlAhli_Red_100_W_1.mp4/	3	5	RRW	3	1	1	3	8532
	/1_AlHilal_AlHittifaq_Foul_100_W_1.mp4/1_AlHilal_AlHittifaq_Foul_100_W_1.mp4/	3	6	RRW	1	1	0	1	5280
	/1_Feyenoord_Cambuur_Red_100_W_1.mp4/1_Feyenoord_Cambuur_Red_100_W_1.mp4/	3	7	RRW	3	1	1	3	6695
	/1_Bursaspor_Antalyaspor_Red_100_W_1.mp4/1_Bursaspor_Antalyaspor_Red_100_W_1.mp4/	3	8	RRW	3	2	1	3	4599
	/1_Feyenoord_Excelsior_Red_100_W_1.mp4/1_Feyenoord_Excelsior_Red_100_W_1.mp4/	3	9	RRW	3	0	1	2	7160
	/1_DeGraafschap_Heerenveen_Foul_100_W_1.mp4/1_DeGraafschap_Heerenveen_Foul_100_W_1.mp4/	3	10	RRW	1	0	0	0	6407
	/1_AlShabab_AlTaawon_Red_100_W_1.mp4/1_AlShabab_AlTaawon_Red_100_W_1.mp4/	3	11	RRW	3	2	1	3	8567
	/1_Dortmund_Freiburg_Foul_100_W_1.mp4/1_Dortmund_Freiburg_Foul_100_W_1.mp4/	3	12	RRW	1	1	0	2	9039
	/1_Fenerbahce_Genclerbirligi_Yellow_100_W_1.mp4/1_Fenerbahce_Genclerbirligi_Yellow_100_W_1.mp4/	3	13	RRW	2	1	1	2	5416
	/1_AlNassr_AlFateh_Red_100_W_1.mp4/1_AlNassr_AlFateh_Red_100_W_1.mp4/	3	14	RRW	3	2	1	3	5453
	/1_Darmstadt_WerderBremen_Foul_100_W_1.mp4/1_Darmstadt_WerderBremen_Foul_100_W_1.mp4/	3	15	RRW	1	1	0	2	8320
	/1_WerderBremen_Mainz_Foul_25_W_1.mp4/1_WerderBremen_Mainz_Foul_25_W_1.mp4/	4	1	SSW	1	1	0	0	10567
	/2_Bayern_Hoffenheim_Yellow_25_W_1.mp4/2_Bayern_Hoffenheim_Yellow_25_W_1.mp4/	4	2	SSW	2	1	1	2	9298
	/1_Stuttgart_Freiburg_Foul_25_W_1.mp4/1_Stuttgart_Freiburg_Foul_25_W_1.mp4/	4	3	SSW	1	0	0	1	3892
	/1_Wolfsburg_Schalke_Yellow_25_W_1.mp4/1_Wolfsburg_Schalke_Yellow_25_W_1.mp4/	4	4	SSW	2	1	0	1	8360
	/1_Vitoria_Vilafranquese_Red_25_W_1.mp4/1_Vitoria_Vilafranquese_Red_25_W_1.mp4/	4	5	SSW	3	1	0	1	3111
	/1_Mainz_Bremen_Yellow_25_W_1.mp4/1_Mainz_Bremen_Yellow_25_W_1.mp4/	4	6	SSW	2	1	1	2	6008
	/1_Monaco_Montpellier_Foul_25_W_1.mp4/1_Monaco_Montpellier_Foul_25_W_1.mp4/	4	7	SSW	1	0	0	1	7680
	/2_Fenerbahce_Genclerbirligi_Foul_25_W_1.mp4/2_Fenerbahce_Genclerbirligi_Foul_25_W_1.mp4/	4	8	SSW	1	1	0	1	6137
	/1_Rennes_PSG_Foul_25_W_1.mp4/1_Rennes_PSG_Foul_25_W_1.mp4/	4	9	SSW	1	1	0	0	6959
	/1_Willem_Roda_Foul_25_W_1.mp4/1_Willem_Roda_Foul_25_W_1.mp4/	4	10	SSW	1	0	0	1	5523
	/2_AlHilal_AlHittifaq_Foul_25_W_1.mp4/2_AlHilal_AlHittifaq_Foul_25_W_1.mp4/	4	11	SSW	1	0	0	0	5136
	/2_Feyenoord_PSV_Yellow_25_W_1.mp4/2_Feyenoord_PSV_Yellow_25_W_1.mp4/	4	12	SSW	2	1	1	3	6175
	/1_Mainz_Koln_Red_25_W_1.mp4/1_Mainz_Koln_Red_25_W_1.mp4/	4	13	SSW	3	0	1	0	9940
	/1_Wolfsburg_Leipzig_Foul_25_W_1.mp4/1_Wolfsburg_Leipzig_Foul_25_W_1.mp4/	4	14	SSW	1	1	0	1	11250
	/1_Sparta_PSV_Red_25_W_1.mp4/1_Sparta_PSV_Red_25_W_1.mp4/	4	15	SSW	3	0	0	3	8840
P1_3	/2_Stuttgart_Freiburg_Yellow_100_W_1.mp4/2_Stuttgart_Freiburg_Yellow_100_W_1.mp4/	1	1	RRW	2	1	1	2	13483
	/2_WerderBremen_Mainz_Foul_100_W_1.mp4/2_WerderBremen_Mainz_Foul_100_W_1.mp4/	1	2	RRW	1	1	0	0	11488
	/4_Rennes_PSG_Yellow_100_W_1.mp4/4_Rennes_PSG_Yellow_100_W_1.mp4/	1	3	RRW	2	0	0	0	6207
	/2_Leipzig_Hamburger_Foul_100_W_1.mp4/2_Leipzig_Hamburger_Foul_100_W_1.mp4/	1	4	RRW	1	1	1	1	5978
	/4_Leipzig_Hamburger_Foul_100_W_1.mp4/4_Leipzig_Hamburger_Foul_100_W_1.mp4/	1	5	RRW	1	1	1	2	7898
	/3_Lille_SaintEtienne_Yellow_100_W_1.mp4/3_Lille_SaintEtienne_Yellow_100_W_1.mp4/	1	6	RRW	2	1	1	3	7799
	/2_Lille_SaintEtienne_Yellow_100_W_1.mp4/2_Lille_SaintEtienne_Yellow_100_W_1.mp4/	1	7	RRW	2	0	1	2	4520
	/3_Leipzig_Hamburger_Yellow_100_W_1.mp4/3_Leipzig_Hamburger_Yellow_100_W_1.mp4/	1	8	RRW	2	1	1	2	2334
	/3_Rennes_PSG_Yellow_100_W_1.mp4/3_Rennes_PSG_Yellow_100_W_1.mp4/	1	9	RRW	2	1	0	1	8899
	/3_Juve_Torino_Foul_100_W_1.mp4/3_Juve_Torino_Foul_100_W_1.mp4/	1	10	RRW	1	2	1	3	8479
	/2_Juve_Torino_Foul_100_W_1.mp4/2_Juve_Torino_Foul_100_W_1.mp4/	1	11	RRW	1	1	0	2	11559
	/2_Rennes_PSG_Red_100_W_1.mp4/2_Rennes_PSG_Red_100_W_1.mp4/	1	12	RRW	3	1	1	3	9846
	/3_Gent_Oostende_Yellow_100_W_1.mp4/3_Gent_Oostende_Yellow_100_W_1.mp4/	1	13	RRW	2	1	1	2	6200
	/2_Gent_Oostende_Foul_100_W_1.mp4/2_Gent_Oostende_Foul_100_W_1.mp4/	1	14	RRW	1	1	1	1	6279
	/2_Vitoria_Vilafranquese_Red_100_W_1.mp4/2_Vitoria_Vilafranquese_Red_100_W_1.mp4/	1	15	RRW	3	1	1	2	10080
	/1_Leverkusen_Dortmund_Yellow_25_W_1.mp4/1_Leverkusen_Dortmund_Yellow_25_W_1.mp4/	2	1	SSW	2	1	1	2	7922
	/1_Hamburg_Mainz_Red_25_W_1.mp4/1_Hamburg_Mainz_Red_25_W_1.mp4/	2	2	SSW	3	1	1	2	11199
	/1_Gotzepe_Besiktas_Red_25_W_1.mp4/1_Gotzepe_Besiktas_Red_25_W_1.mp4/	2	3	SSW	3	1	1	2	9339
	/1_Kasimpasa_Bursaspor_Red_25_W_1.mp4/1_Kasimpasa_Bursaspor_Red_25_W_1.mp4/	2	4	SSW	3	1	1	2	9559
	/1_Feyenoord_PSV_Yellow_25_W_1.mp4/1_Feyenoord_PSV_Yellow_25_W_1.mp4/	2	5	SSW	2	1	1	2	4805
	/1_Leipzig_Hamburger_Yellow_25_W_1.mp4/1_Leipzig_Hamburger_Yellow_25_W_1.mp4/	2	6	SSW	2	1	1	2	5006
	/1_Groningen_PSV_Red_25_W_1.mp4/1_Groningen_PSV_Red_25_W_1.mp4/	2	7	SSW	3	1	1	2	8280
	/1_Koln_Leverkusen_Red_25_W_1.mp4/1_Koln_Leverkusen_Red_25_W_1.mp4/	2	8	SSW	3	0	0	0	12039
	/1_Lille_SaintEtienne_Yellow_25_W_1.mp4/1_Lille_SaintEtienne_Yellow_25_W_1.mp4/	2	9	SSW	2	1	1	2	6999
	/1_Leverkusen_Schalke_Yellow_25_W_1.mp4/1_Leverkusen_Schalke_Yellow_25_W_1.mp4/	2	10	SSW	2	1	1	2	7655
	/1_Hannover_Dortmund_Red_25_W_1.mp4/1_Hannover_Dortmund_Red_25_W_1.mp4/	2	11	SSW	3	0	0	3	8841
	/1_Hamburg_Freiburg_Yellow_25_W_1.mp4/1_Hamburg_Freiburg_Yellow_25_W_1.mp4/	2	12	SSW	2	1	1	2	6290
	/1_Hamburg_Hannover_Yellow_25_W_1.mp4/1_Hamburg_Hannover_Yellow_25_W_1.mp4/	2	13	SSW	2	1	1	2	8521
	/1_Juve_Torino_Foul_25_W_1.mp4/1_Juve_Torino_Foul_25_W_1.mp4/	2	14	SSW	1	1	1	2	6964
	/1_Gent_Oostende_Foul_25_W_1.mp4/1_Gent_Oostende_Foul_25_W_1.mp4/	2	15	SSW	1	1	1	2	1360
	/1_Feyenoord_Excelsior_Red_100_W_1.mp4/1_Feyenoord_Excelsior_Red_25_W_1.mp4/	3	1	RSW	3	1	1	1	8071
	/1_Fenerbahce_Genclerbirligi_Yellow_100_W_1.mp4/1_Fenerbahce_Genclerbirligi_Yellow_25_W_1.mp4/	3	2	RSW	2	1	1	2	5897
	/1_AlHilal_AlHittifaq_Foul_100_W_1.mp4/1_AlHilal_AlHittifaq_Foul_25_W_1.mp4/	3	3	RSW	1	1	1	1	6041
	/1_DeGraafschap_Heerenveen_Foul_100_W_1.mp4/1_DeGraafschap_Heerenveen_Foul_25_W_1.mp4/	3	4	RSW	1	1	1	1	16674
	/1_Bayern_Hoffenheim_Yellow_100_W_1.mp4/1_Bayern_Hoffenheim_Yellow_25_W_1.mp4/	3	5	RSW	2	1	1	2	3080
	/1_AlFaisaly_AlAhli_Red_100_W_1.mp4/1_AlFaisaly_AlAhli_Red_25_W_1.mp4/	3	6	RSW	3	1	1	2	8803
	/1_AlNassr_AlIttihad_Red_100_W_1.mp4/1_AlNassr_AlIttihad_Red_25_W_1.mp4/	3	7	RSW	3	0	0	0	13640
	/1_Dortmund_Freiburg_Foul_100_W_1.mp4/1_Dortmund_Freiburg_Foul_25_W_1.mp4/	3	8	RSW	1	1	1	1	9041
	/1_Augsburg_Wolfsburg_Red_100_W_1.mp4/1_Augsburg_Wolfsburg_Red_25_W_1.mp4/	3	9	RSW	3	0	1	3	8409
	/1_Bayern_Leipzig_Red_100_W_1.mp4/1_Bayern_Leipzig_Red_25_W_1.mp4/	3	10	RSW	3	1	1	2	12127
	/1_Bursaspor_Antalyaspor_Red_100_W_1.mp4/1_Bursaspor_Antalyaspor_Red_25_W_1.mp4/	3	11	RSW	3	1	1	2	6765
	/1_AlNassr_AlFateh_Red_100_W_1.mp4/1_AlNassr_AlFateh_Red_25_W_1.mp4/	3	12	RSW	3	2	1	3	4920
	/1_Feyenoord_Cambuur_Red_100_W_1.mp4/1_Feyenoord_Cambuur_Red_25_W_1.mp4/	3	13	RSW	3	2	1	3	6801
	/1_Darmstadt_WerderBremen_Foul_100_W_1.mp4/1_Darmstadt_WerderBremen_Foul_25_W_1.mp4/	3	14	RSW	1	0	1	0	10768
	/1_AlShabab_AlTaawon_Red_100_W_1.mp4/1_AlShabab_AlTaawon_Red_25_W_1.mp4/	3	15	RSW	3	2	1	3	7939
	/2_Fenerbahce_Genclerbirligi_Foul_25_W_1.mp4/2_Fenerbahce_Genclerbirligi_Foul_100_W_1.mp4/	4	1	SRW	1	1	1	2	9254
	/1_Stuttgart_Freiburg_Foul_25_W_1.mp4/1_Stuttgart_Freiburg_Foul_100_W_1.mp4/	4	2	SRW	1	1	1	2	6408
	/1_Mainz_Bremen_Yellow_25_W_1.mp4/1_Mainz_Bremen_Yellow_100_W_1.mp4/	4	3	SRW	2	1	1	3	12001
	/1_Monaco_Montpellier_Foul_25_W_1.mp4/1_Monaco_Montpellier_Foul_100_W_1.mp4/	4	4	SRW	1	1	1	2	6850
	/1_Wolfsburg_Leipzig_Foul_25_W_1.mp4/1_Wolfsburg_Leipzig_Foul_100_W_1.mp4/	4	5	SRW	1	1	1	1	6519
	/1_Mainz_Koln_Red_25_W_1.mp4/1_Mainz_Koln_Red_100_W_1.mp4/	4	6	SRW	3	0	0	0	8441
	/2_AlHilal_AlHittifaq_Foul_25_W_1.mp4/2_AlHilal_AlHittifaq_Foul_100_W_1.mp4/	4	7	SRW	1	0	0	0	9120
	/1_Wolfsburg_Schalke_Yellow_25_W_1.mp4/1_Wolfsburg_Schalke_Yellow_100_W_1.mp4/	4	8	SRW	2	1	1	2	6541
	/1_WerderBremen_Mainz_Foul_25_W_1.mp4/1_WerderBremen_Mainz_Foul_100_W_1.mp4/	4	9	SRW	1	0	1	0	7799
	/1_Vitoria_Vilafranquese_Red_25_W_1.mp4/1_Vitoria_Vilafranquese_Red_100_W_1.mp4/	4	10	SRW	3	1	1	2	4242
	/1_Willem_Roda_Foul_25_W_1.mp4/1_Willem_Roda_Foul_100_W_1.mp4/	4	11	SRW	1	1	1	1	11280
	/1_Rennes_PSG_Foul_25_W_1.mp4/1_Rennes_PSG_Foul_100_W_1.mp4/	4	12	SRW	1	1	0	0	4918
	/2_Feyenoord_PSV_Yellow_25_W_1.mp4/2_Feyenoord_PSV_Yellow_100_W_1.mp4/	4	13	SRW	2	1	1	3	1200
	/2_Bayern_Hoffenheim_Yellow_25_W_1.mp4/2_Bayern_Hoffenheim_Yellow_100_W_1.mp4/	4	14	SRW	2	1	1	2	3457
	/1_Sparta_PSV_Red_25_W_1.mp4/1_Sparta_PSV_Red_100_W_1.mp4/	4	15	SRW	3	1	1	3	3206
P1_4	/2_Leipzig_Hamburger_Foul_100_W_1.mp4/2_Leipzig_Hamburger_Foul_25_W_1.mp4/	1	1	RSW	1	1	0	1	5776
	/3_Leipzig_Hamburger_Yellow_100_W_1.mp4/3_Leipzig_Hamburger_Yellow_25_W_1.mp4/	1	2	RSW	2	1	0	1	10220
	/2_WerderBremen_Mainz_Foul_100_W_1.mp4/2_WerderBremen_Mainz_Foul_25_W_1.mp4/	1	3	RSW	1	0	0	0	9659
	/2_Stuttgart_Freiburg_Yellow_100_W_1.mp4/2_Stuttgart_Freiburg_Yellow_25_W_1.mp4/	1	4	RSW	2	1	1	2	8560
	/3_Gent_Oostende_Yellow_100_W_1.mp4/3_Gent_Oostende_Yellow_25_W_1.mp4/	1	5	RSW	2	1	1	1	3365
	/4_Leipzig_Hamburger_Foul_100_W_1.mp4/4_Leipzig_Hamburger_Foul_25_W_1.mp4/	1	6	RSW	1	1	0	1	6848
	/2_Lille_SaintEtienne_Yellow_100_W_1.mp4/2_Lille_SaintEtienne_Yellow_25_W_1.mp4/	1	7	RSW	2	0	1	2	119
	/3_Juve_Torino_Foul_100_W_1.mp4/3_Juve_Torino_Foul_25_W_1.mp4/	1	8	RSW	1	1	0	2	3370
	/3_Lille_SaintEtienne_Yellow_100_W_1.mp4/3_Lille_SaintEtienne_Yellow_25_W_1.mp4/	1	9	RSW	2	1	0	2	5222
	/2_Gent_Oostende_Foul_100_W_1.mp4/2_Gent_Oostende_Foul_25_W_1.mp4/	1	10	RSW	1	1	0	1	7177
	/2_Vitoria_Vilafranquese_Red_100_W_1.mp4/2_Vitoria_Vilafranquese_Red_25_W_1.mp4/	1	11	RSW	3	2	1	3	4525
	/2_Juve_Torino_Foul_100_W_1.mp4/2_Juve_Torino_Foul_25_W_1.mp4/	1	12	RSW	1	1	1	3	5662
	/3_Rennes_PSG_Yellow_100_W_1.mp4/3_Rennes_PSG_Yellow_25_W_1.mp4/	1	13	RSW	2	1	0	1	3281
	/2_Rennes_PSG_Red_100_W_1.mp4/2_Rennes_PSG_Red_25_W_1.mp4/	1	14	RSW	3	1	1	2	5840
	/4_Rennes_PSG_Yellow_100_W_1.mp4/4_Rennes_PSG_Yellow_25_W_1.mp4/	1	15	RSW	2	1	0	2	6640
	/1_Kasimpasa_Bursaspor_Red_25_W_1.mp4/1_Kasimpasa_Bursaspor_Red_100_W_1.mp4/	2	1	SRW	3	1	0	1	4010
	/1_Hamburg_Mainz_Red_25_W_1.mp4/1_Hamburg_Mainz_Red_100_W_1.mp4/	2	2	SRW	3	1	0	1	1292
	/1_Lille_SaintEtienne_Yellow_25_W_1.mp4/1_Lille_SaintEtienne_Yellow_100_W_1.mp4/	2	3	SRW	2	1	0	2	7384
	/1_Leipzig_Hamburger_Yellow_25_W_1.mp4/1_Leipzig_Hamburger_Yellow_100_W_1.mp4/	2	4	SRW	2	1	0	2	8960
	/1_Leverkusen_Schalke_Yellow_25_W_1.mp4/1_Leverkusen_Schalke_Yellow_100_W_1.mp4/	2	5	SRW	2	0	0	0	6130
	/1_Hamburg_Hannover_Yellow_25_W_1.mp4/1_Hamburg_Hannover_Yellow_100_W_1.mp4/	2	6	SRW	2	1	1	2	7840
	/1_Gent_Oostende_Foul_25_W_1.mp4/1_Gent_Oostende_Foul_100_W_1.mp4/	2	7	SRW	1	1	0	1	6199
	/1_Groningen_PSV_Red_25_W_1.mp4/1_Groningen_PSV_Red_100_W_1.mp4/	2	8	SRW	3	1	0	1	5097
	/1_Juve_Torino_Foul_25_W_1.mp4/1_Juve_Torino_Foul_100_W_1.mp4/	2	9	SRW	1	1	0	2	7448
	/1_Feyenoord_PSV_Yellow_25_W_1.mp4/1_Feyenoord_PSV_Yellow_100_W_1.mp4/	2	10	SRW	2	0	1	2	7962
	/1_Gotzepe_Besiktas_Red_25_W_1.mp4/1_Gotzepe_Besiktas_Red_100_W_1.mp4/	2	11	SRW	3	1	1	3	7571
	/1_Leverkusen_Dortmund_Yellow_25_W_1.mp4/1_Leverkusen_Dortmund_Yellow_100_W_1.mp4/	2	12	SRW	2	1	1	2	9640
	/1_Hamburg_Freiburg_Yellow_25_W_1.mp4/1_Hamburg_Freiburg_Yellow_100_W_1.mp4/	2	13	SRW	2	1	0	2	3940
	/1_Hannover_Dortmund_Red_25_W_1.mp4/1_Hannover_Dortmund_Red_100_W_1.mp4/	2	14	SRW	3	0	0	3	9865
	/1_Koln_Leverkusen_Red_25_W_1.mp4/1_Koln_Leverkusen_Red_100_W_1.mp4/	2	15	SRW	3	1	1	3	4222
	/1_Fenerbahce_Genclerbirligi_Yellow_25_W_1.mp4/1_Fenerbahce_Genclerbirligi_Yellow_25_W_1.mp4/	3	1	SSW	2	1	1	2	199
	/1_Bayern_Leipzig_Red_25_W_1.mp4/1_Bayern_Leipzig_Red_25_W_1.mp4/	3	2	SSW	3	1	1	3	8584
	/1_AlNassr_AlFateh_Red_25_W_1.mp4/1_AlNassr_AlFateh_Red_25_W_1.mp4/	3	3	SSW	3	2	1	2	4318
	/1_AlShabab_AlTaawon_Red_25_W_1.mp4/1_AlShabab_AlTaawon_Red_25_W_1.mp4/	3	4	SSW	3	1	1	3	4879
	/1_AlNassr_AlIttihad_Red_25_W_1.mp4/1_AlNassr_AlIttihad_Red_25_W_1.mp4/	3	5	SSW	3	0	0	0	7279
	/1_Darmstadt_WerderBremen_Foul_25_W_1.mp4/1_Darmstadt_WerderBremen_Foul_25_W_1.mp4/	3	6	SSW	1	0	0	1	244
	/1_Bayern_Hoffenheim_Yellow_25_W_1.mp4/1_Bayern_Hoffenheim_Yellow_25_W_1.mp4/	3	7	SSW	2	1	0	2	7320
	/1_AlFaisaly_AlAhli_Red_25_W_1.mp4/1_AlFaisaly_AlAhli_Red_25_W_1.mp4/	3	8	SSW	3	2	1	3	4657
	/1_Dortmund_Freiburg_Foul_25_W_1.mp4/1_Dortmund_Freiburg_Foul_25_W_1.mp4/	3	9	SSW	1	1	0	1	6237
	/1_Feyenoord_Cambuur_Red_25_W_1.mp4/1_Feyenoord_Cambuur_Red_25_W_1.mp4/	3	10	SSW	3	1	1	3	6419
	/1_DeGraafschap_Heerenveen_Foul_25_W_1.mp4/1_DeGraafschap_Heerenveen_Foul_25_W_1.mp4/	3	11	SSW	1	1	0	1	9700
	/1_Bursaspor_Antalyaspor_Red_25_W_1.mp4/1_Bursaspor_Antalyaspor_Red_25_W_1.mp4/	3	12	SSW	3	2	1	2	6218
	/1_Augsburg_Wolfsburg_Red_25_W_1.mp4/1_Augsburg_Wolfsburg_Red_25_W_1.mp4/	3	13	SSW	3	0	1	3	8079
	/1_Feyenoord_Excelsior_Red_25_W_1.mp4/1_Feyenoord_Excelsior_Red_25_W_1.mp4/	3	14	SSW	3	1	0	2	10896
	/1_AlHilal_AlHittifaq_Foul_25_W_1.mp4/1_AlHilal_AlHittifaq_Foul_25_W_1.mp4/	3	15	SSW	1	1	0	1	7239
	/1_Vitoria_Vilafranquese_Red_100_W_1.mp4/1_Vitoria_Vilafranquese_Red_100_W_1.mp4/	4	1	RRW	3	1	1	2	5239
	/1_WerderBremen_Mainz_Foul_100_W_1.mp4/1_WerderBremen_Mainz_Foul_100_W_1.mp4/	4	2	RRW	1	0	0	0	2706
	/2_AlHilal_AlHittifaq_Foul_100_W_1.mp4/2_AlHilal_AlHittifaq_Foul_100_W_1.mp4/	4	3	RRW	1	0	0	0	2521
	/1_Stuttgart_Freiburg_Foul_100_W_1.mp4/1_Stuttgart_Freiburg_Foul_100_W_1.mp4/	4	4	RRW	1	0	0	1	3079
	/1_Willem_Roda_Foul_100_W_1.mp4/1_Willem_Roda_Foul_100_W_1.mp4/	4	5	RRW	1	0	0	1	5120
	/1_Mainz_Koln_Red_100_W_1.mp4/1_Mainz_Koln_Red_100_W_1.mp4/	4	6	RRW	3	0	0	1	8636
	/1_Wolfsburg_Schalke_Yellow_100_W_1.mp4/1_Wolfsburg_Schalke_Yellow_100_W_1.mp4/	4	7	RRW	2	1	0	1	6170
	/1_Sparta_PSV_Red_100_W_1.mp4/1_Sparta_PSV_Red_100_W_1.mp4/	4	8	RRW	3	0	0	3	7197
	/1_Monaco_Montpellier_Foul_100_W_1.mp4/1_Monaco_Montpellier_Foul_100_W_1.mp4/	4	9	RRW	1	0	0	1	5760
	/2_Bayern_Hoffenheim_Yellow_100_W_1.mp4/2_Bayern_Hoffenheim_Yellow_100_W_1.mp4/	4	10	RRW	2	0	1	2	1080
	/2_Fenerbahce_Genclerbirligi_Foul_100_W_1.mp4/2_Fenerbahce_Genclerbirligi_Foul_100_W_1.mp4/	4	11	RRW	1	0	1	2	7599
	/1_Wolfsburg_Leipzig_Foul_100_W_1.mp4/1_Wolfsburg_Leipzig_Foul_100_W_1.mp4/	4	12	RRW	1	1	0	1	975
	/1_Mainz_Bremen_Yellow_100_W_1.mp4/1_Mainz_Bremen_Yellow_100_W_1.mp4/	4	13	RRW	2	1	0	2	5014
	/1_Rennes_PSG_Foul_100_W_1.mp4/1_Rennes_PSG_Foul_100_W_1.mp4/	4	14	RRW	1	1	0	0	5979
	/2_Feyenoord_PSV_Yellow_100_W_1.mp4/2_Feyenoord_PSV_Yellow_100_W_1.mp4/	4	15	RRW	2	1	1	3	4879
P1_5	/1_Rennes_PSG_Foul_100_T_1.mp4/1_Rennes_PSG_Foul_25_T_1.mp4/	1	1	RST	1	1	0	1	20756
	/1_Wolfsburg_Leipzig_Foul_100_T_1.mp4/1_Wolfsburg_Leipzig_Foul_25_T_1.mp4/	1	2	RST	1	0	0	1	3577
	/1_Stuttgart_Freiburg_Foul_100_T_1.mp4/1_Stuttgart_Freiburg_Foul_25_T_1.mp4/	1	3	RST	1	0	0	1	6763
	/2_Bayern_Hoffenheim_Yellow_100_T_1.mp4/2_Bayern_Hoffenheim_Yellow_25_T_1.mp4/	1	4	RST	2	1	0	2	9411
	/2_Feyenoord_PSV_Yellow_100_T_1.mp4/2_Feyenoord_PSV_Yellow_25_T_1.mp4/	1	5	RST	2	1	0	2	13201
	/1_Mainz_Bremen_Yellow_100_T_1.mp4/1_Mainz_Bremen_Yellow_25_T_1.mp4/	1	6	RST	2	1	0	2	11131
	/2_Fenerbahce_Genclerbirligi_Foul_100_T_1.mp4/2_Fenerbahce_Genclerbirligi_Foul_25_T_1.mp4/	1	7	RST	1	1	0	2	7813
	/2_AlHilal_AlHittifaq_Foul_100_T_1.mp4/2_AlHilal_AlHittifaq_Foul_25_T_1.mp4/	1	8	RST	1	0	0	0	7603
	/1_Wolfsburg_Schalke_Yellow_100_T_1.mp4/1_Wolfsburg_Schalke_Yellow_25_T_1.mp4/	1	9	RST	2	0	0	1	4917
	/1_Mainz_Koln_Red_100_T_1.mp4/1_Mainz_Koln_Red_25_T_1.mp4/	1	10	RST	3	1	1	2	21270
	/1_WerderBremen_Mainz_Foul_100_T_1.mp4/1_WerderBremen_Mainz_Foul_25_T_1.mp4/	1	11	RST	1	0	0	0	7919
	/1_Sparta_PSV_Red_100_T_1.mp4/1_Sparta_PSV_Red_25_T_1.mp4/	1	12	RST	3	0	0	1	29672
	/1_Vitoria_Vilafranquese_Red_100_T_1.mp4/1_Vitoria_Vilafranquese_Red_25_T_1.mp4/	1	13	RST	3	1	0	3	18552
	/1_Monaco_Montpellier_Foul_100_T_1.mp4/1_Monaco_Montpellier_Foul_25_T_1.mp4/	1	14	RST	1	0	0	1	9352
	/1_Willem_Roda_Foul_100_T_1.mp4/1_Willem_Roda_Foul_25_T_1.mp4/	1	15	RST	1	0	0	0	3938
	/1_Dortmund_Freiburg_Foul_25_T_1.mp4/1_Dortmund_Freiburg_Foul_100_T_1.mp4/	2	1	SRT	1	1	0	2	14039
	/1_Bayern_Leipzig_Red_25_T_1.mp4/1_Bayern_Leipzig_Red_100_T_1.mp4/	2	2	SRT	3	0	0	1	4551
	/1_AlShabab_AlTaawon_Red_25_T_1.mp4/1_AlShabab_AlTaawon_Red_100_T_1.mp4/	2	3	SRT	3	2	1	3	1120
	/1_AlHilal_AlHittifaq_Foul_25_T_1.mp4/1_AlHilal_AlHittifaq_Foul_100_T_1.mp4/	2	4	SRT	1	1	0	1	1360
	/1_AlNassr_AlIttihad_Red_25_T_1.mp4/1_AlNassr_AlIttihad_Red_100_T_1.mp4/	2	5	SRT	3	0	1	3	10921
	/1_Bursaspor_Antalyaspor_Red_25_T_1.mp4/1_Bursaspor_Antalyaspor_Red_100_T_1.mp4/	2	6	SRT	3	1	0	2	10298
	/1_Feyenoord_Excelsior_Red_25_T_1.mp4/1_Feyenoord_Excelsior_Red_100_T_1.mp4/	2	7	SRT	3	2	1	3	19536
	/1_Darmstadt_WerderBremen_Foul_25_T_1.mp4/1_Darmstadt_WerderBremen_Foul_100_T_1.mp4/	2	8	SRT	1	2	0	3	4226
	/1_Fenerbahce_Genclerbirligi_Yellow_25_T_1.mp4/1_Fenerbahce_Genclerbirligi_Yellow_100_T_1.mp4/	2	9	SRT	2	1	0	2	2293
	/1_DeGraafschap_Heerenveen_Foul_25_T_1.mp4/1_DeGraafschap_Heerenveen_Foul_100_T_1.mp4/	2	10	SRT	1	0	0	1	14575
	/1_Feyenoord_Cambuur_Red_25_T_1.mp4/1_Feyenoord_Cambuur_Red_100_T_1.mp4/	2	11	SRT	3	1	0	3	3039
	/1_AlFaisaly_AlAhli_Red_25_T_1.mp4/1_AlFaisaly_AlAhli_Red_100_T_1.mp4/	2	12	SRT	3	2	1	3	818
	/1_AlNassr_AlFateh_Red_25_T_1.mp4/1_AlNassr_AlFateh_Red_100_T_1.mp4/	2	13	SRT	3	2	1	2	4140
	/1_Bayern_Hoffenheim_Yellow_25_T_1.mp4/1_Bayern_Hoffenheim_Yellow_100_T_1.mp4/	2	14	SRT	2	1	0	2	4600
	/1_Augsburg_Wolfsburg_Red_25_T_1.mp4/1_Augsburg_Wolfsburg_Red_100_T_1.mp4/	2	15	SRT	3	0	1	2	5449
	/1_Lille_SaintEtienne_Yellow_100_T_1.mp4/1_Lille_SaintEtienne_Yellow_100_T_1.mp4/	3	1	RRT	2	1	0	2	10071
	/1_Gotzepe_Besiktas_Red_100_T_1.mp4/1_Gotzepe_Besiktas_Red_100_T_1.mp4/	3	2	RRT	3	1	0	2	3883
	/1_Koln_Leverkusen_Red_100_T_1.mp4/1_Koln_Leverkusen_Red_100_T_1.mp4/	3	3	RRT	3	1	1	3	6879
	/1_Hamburg_Hannover_Yellow_100_T_1.mp4/1_Hamburg_Hannover_Yellow_100_T_1.mp4/	3	4	RRT	2	0	1	2	11839
	/1_Leverkusen_Schalke_Yellow_100_T_1.mp4/1_Leverkusen_Schalke_Yellow_100_T_1.mp4/	3	5	RRT	2	0	0	0	14760
	/1_Feyenoord_PSV_Yellow_100_T_1.mp4/1_Feyenoord_PSV_Yellow_100_T_1.mp4/	3	6	RRT	2	1	0	2	1277
	/1_Groningen_PSV_Red_100_T_1.mp4/1_Groningen_PSV_Red_100_T_1.mp4/	3	7	RRT	3	1	1	1	10824
	/1_Hannover_Dortmund_Red_100_T_1.mp4/1_Hannover_Dortmund_Red_100_T_1.mp4/	3	8	RRT	3	0	1	2	10601
	/1_Juve_Torino_Foul_100_T_1.mp4/1_Juve_Torino_Foul_100_T_1.mp4/	3	9	RRT	1	2	0	2	5984
	/1_Gent_Oostende_Foul_100_T_1.mp4/1_Gent_Oostende_Foul_100_T_1.mp4/	3	10	RRT	1	0	1	2	6997
	/1_Leipzig_Hamburger_Yellow_100_T_1.mp4/1_Leipzig_Hamburger_Yellow_100_T_1.mp4/	3	11	RRT	2	1	1	2	4040
	/1_Hamburg_Freiburg_Yellow_100_T_1.mp4/1_Hamburg_Freiburg_Yellow_100_T_1.mp4/	3	12	RRT	2	1	0	2	11213
	/1_Leverkusen_Dortmund_Yellow_100_T_1.mp4/1_Leverkusen_Dortmund_Yellow_100_T_1.mp4/	3	13	RRT	2	1	0	2	3658
	/1_Hamburg_Mainz_Red_100_T_1.mp4/1_Hamburg_Mainz_Red_100_T_1.mp4/	3	14	RRT	3	0	0	3	17937
	/1_Kasimpasa_Bursaspor_Red_100_T_1.mp4/1_Kasimpasa_Bursaspor_Red_100_T_1.mp4/	3	15	RRT	3	1	0	1	7333
	/2_WerderBremen_Mainz_Foul_25_T_1.mp4/2_WerderBremen_Mainz_Foul_25_T_1.mp4/	4	1	SST	1	0	0	0	14191
	/2_Juve_Torino_Foul_25_T_1.mp4/2_Juve_Torino_Foul_25_T_1.mp4/	4	2	SST	1	1	0	3	4307
	/3_Juve_Torino_Foul_25_T_1.mp4/3_Juve_Torino_Foul_25_T_1.mp4/	4	3	SST	1	0	1	2	5991
	/4_Leipzig_Hamburger_Foul_25_T_1.mp4/4_Leipzig_Hamburger_Foul_25_T_1.mp4/	4	4	SST	1	0	0	1	2880
	/3_Lille_SaintEtienne_Yellow_25_T_1.mp4/3_Lille_SaintEtienne_Yellow_25_T_1.mp4/	4	5	SST	2	1	0	2	7674
	/2_Vitoria_Vilafranquese_Red_25_T_1.mp4/2_Vitoria_Vilafranquese_Red_25_T_1.mp4/	4	6	SST	3	2	1	2	4680
	/2_Leipzig_Hamburger_Foul_25_T_1.mp4/2_Leipzig_Hamburger_Foul_25_T_1.mp4/	4	7	SST	1	0	0	1	1377
	/3_Gent_Oostende_Yellow_25_T_1.mp4/3_Gent_Oostende_Yellow_25_T_1.mp4/	4	8	SST	2	0	1	2	732
	/2_Stuttgart_Freiburg_Yellow_25_T_1.mp4/2_Stuttgart_Freiburg_Yellow_25_T_1.mp4/	4	9	SST	2	0	0	1	1520
	/3_Leipzig_Hamburger_Yellow_25_T_1.mp4/3_Leipzig_Hamburger_Yellow_25_T_1.mp4/	4	10	SST	2	0	1	1	5632
	/4_Rennes_PSG_Yellow_25_T_1.mp4/4_Rennes_PSG_Yellow_25_T_1.mp4/	4	11	SST	2	0	0	0	7762
	/2_Rennes_PSG_Red_25_T_1.mp4/2_Rennes_PSG_Red_25_T_1.mp4/	4	12	SST	3	1	1	3	4529
	/3_Rennes_PSG_Yellow_25_T_1.mp4/3_Rennes_PSG_Yellow_25_T_1.mp4/	4	13	SST	2	1	0	1	5359
	/2_Lille_SaintEtienne_Yellow_25_T_1.mp4/2_Lille_SaintEtienne_Yellow_25_T_1.mp4/	4	14	SST	2	0	0	0	5264
	/2_Gent_Oostende_Foul_25_T_1.mp4/2_Gent_Oostende_Foul_25_T_1.mp4/	4	15	SST	1	0	1	1	1080
P1_6	/1_Rennes_PSG_Foul_25_T_1.mp4/1_Rennes_PSG_Foul_25_T_1.mp4/	1	1	SST	1	0	0	1	15087
	/1_Stuttgart_Freiburg_Foul_25_T_1.mp4/1_Stuttgart_Freiburg_Foul_25_T_1.mp4/	1	2	SST	1	0	0	1	12280
	/2_AlHilal_AlHittifaq_Foul_25_T_1.mp4/2_AlHilal_AlHittifaq_Foul_25_T_1.mp4/	1	3	SST	1	0	0	1	9901
	/2_Feyenoord_PSV_Yellow_25_T_1.mp4/2_Feyenoord_PSV_Yellow_25_T_1.mp4/	1	4	SST	2	0	1	2	10770
	/1_Vitoria_Vilafranquese_Red_25_T_1.mp4/1_Vitoria_Vilafranquese_Red_25_T_1.mp4/	1	5	SST	3	2	0	3	13984
	/1_Wolfsburg_Schalke_Yellow_25_T_1.mp4/1_Wolfsburg_Schalke_Yellow_25_T_1.mp4/	1	6	SST	2	1	0	1	6761
	/2_Bayern_Hoffenheim_Yellow_25_T_1.mp4/2_Bayern_Hoffenheim_Yellow_25_T_1.mp4/	1	7	SST	2	1	1	2	10000
	/1_Mainz_Koln_Red_25_T_1.mp4/1_Mainz_Koln_Red_25_T_1.mp4/	1	8	SST	3	0	1	0	12111
	/1_WerderBremen_Mainz_Foul_25_T_1.mp4/1_WerderBremen_Mainz_Foul_25_T_1.mp4/	1	9	SST	1	0	0	0	9079
	/2_Fenerbahce_Genclerbirligi_Foul_25_T_1.mp4/2_Fenerbahce_Genclerbirligi_Foul_25_T_1.mp4/	1	10	SST	1	1	1	2	8800
	/1_Monaco_Montpellier_Foul_25_T_1.mp4/1_Monaco_Montpellier_Foul_25_T_1.mp4/	1	11	SST	1	0	0	0	6192
	/1_Willem_Roda_Foul_25_T_1.mp4/1_Willem_Roda_Foul_25_T_1.mp4/	1	12	SST	1	0	0	0	7047
	/1_Mainz_Bremen_Yellow_25_T_1.mp4/1_Mainz_Bremen_Yellow_25_T_1.mp4/	1	13	SST	2	1	1	2	6916
	/1_Sparta_PSV_Red_25_T_1.mp4/1_Sparta_PSV_Red_25_T_1.mp4/	1	14	SST	3	0	0	0	6920
	/1_Wolfsburg_Leipzig_Foul_25_T_1.mp4/1_Wolfsburg_Leipzig_Foul_25_T_1.mp4/	1	15	SST	1	0	1	1	10039
	/1_AlNassr_AlFateh_Red_100_T_1.mp4/1_AlNassr_AlFateh_Red_100_T_1.mp4/	2	1	RRT	3	1	0	1	17884
	/1_Darmstadt_WerderBremen_Foul_100_T_1.mp4/1_Darmstadt_WerderBremen_Foul_100_T_1.mp4/	2	2	RRT	1	1	0	2	15231
	/1_Feyenoord_Excelsior_Red_100_T_1.mp4/1_Feyenoord_Excelsior_Red_100_T_1.mp4/	2	3	RRT	3	0	1	1	13882
	/1_Bayern_Hoffenheim_Yellow_100_T_1.mp4/1_Bayern_Hoffenheim_Yellow_100_T_1.mp4/	2	4	RRT	2	0	0	1	7120
	/1_AlHilal_AlHittifaq_Foul_100_T_1.mp4/1_AlHilal_AlHittifaq_Foul_100_T_1.mp4/	2	5	RRT	1	0	0	0	8156
	/1_DeGraafschap_Heerenveen_Foul_100_T_1.mp4/1_DeGraafschap_Heerenveen_Foul_100_T_1.mp4/	2	6	RRT	1	0	1	3	45144
	/1_Bayern_Leipzig_Red_100_T_1.mp4/1_Bayern_Leipzig_Red_100_T_1.mp4/	2	7	RRT	3	0	1	2	12314
	/1_Augsburg_Wolfsburg_Red_100_T_1.mp4/1_Augsburg_Wolfsburg_Red_100_T_1.mp4/	2	8	RRT	3	0	1	2	13400
	/1_Bursaspor_Antalyaspor_Red_100_T_1.mp4/1_Bursaspor_Antalyaspor_Red_100_T_1.mp4/	2	9	RRT	3	1	1	2	6320
	/1_Fenerbahce_Genclerbirligi_Yellow_100_T_1.mp4/1_Fenerbahce_Genclerbirligi_Yellow_100_T_1.mp4/	2	10	RRT	2	0	0	1	6802
	/1_AlShabab_AlTaawon_Red_100_T_1.mp4/1_AlShabab_AlTaawon_Red_100_T_1.mp4/	2	11	RRT	3	2	1	3	5555
	/1_AlNassr_AlIttihad_Red_100_T_1.mp4/1_AlNassr_AlIttihad_Red_100_T_1.mp4/	2	12	RRT	3	1	1	3	7635
	/1_Feyenoord_Cambuur_Red_100_T_1.mp4/1_Feyenoord_Cambuur_Red_100_T_1.mp4/	2	13	RRT	3	1	0	2	6404
	/1_Dortmund_Freiburg_Foul_100_T_1.mp4/1_Dortmund_Freiburg_Foul_100_T_1.mp4/	2	14	RRT	1	1	0	2	14257
	/1_AlFaisaly_AlAhli_Red_100_T_1.mp4/1_AlFaisaly_AlAhli_Red_100_T_1.mp4/	2	15	RRT	3	2	1	3	5018
	/1_Kasimpasa_Bursaspor_Red_100_T_1.mp4/1_Kasimpasa_Bursaspor_Red_25_T_1.mp4/	3	1	RST	3	1	1	2	5845
	/1_Leipzig_Hamburger_Yellow_100_T_1.mp4/1_Leipzig_Hamburger_Yellow_25_T_1.mp4/	3	2	RST	2	0	0	1	9895
	/1_Lille_SaintEtienne_Yellow_100_T_1.mp4/1_Lille_SaintEtienne_Yellow_25_T_1.mp4/	3	3	RST	2	0	0	1	8439
	/1_Hamburg_Freiburg_Yellow_100_T_1.mp4/1_Hamburg_Freiburg_Yellow_25_T_1.mp4/	3	4	RST	2	1	1	2	8960
	/1_Groningen_PSV_Red_100_T_1.mp4/1_Groningen_PSV_Red_25_T_1.mp4/	3	5	RST	3	2	1	3	6405
	/1_Gent_Oostende_Foul_100_T_1.mp4/1_Gent_Oostende_Foul_25_T_1.mp4/	3	6	RST	1	1	1	2	10723
	/1_Hannover_Dortmund_Red_100_T_1.mp4/1_Hannover_Dortmund_Red_25_T_1.mp4/	3	7	RST	3	0	0	3	16831
	/1_Hamburg_Hannover_Yellow_100_T_1.mp4/1_Hamburg_Hannover_Yellow_25_T_1.mp4/	3	8	RST	2	0	1	2	9840
	/1_Feyenoord_PSV_Yellow_100_T_1.mp4/1_Feyenoord_PSV_Yellow_25_T_1.mp4/	3	9	RST	2	1	1	2	9594
	/1_Leverkusen_Dortmund_Yellow_100_T_1.mp4/1_Leverkusen_Dortmund_Yellow_25_T_1.mp4/	3	10	RST	2	1	0	2	14090
	/1_Gotzepe_Besiktas_Red_100_T_1.mp4/1_Gotzepe_Besiktas_Red_25_T_1.mp4/	3	11	RST	3	0	0	2	8749
	/1_Juve_Torino_Foul_100_T_1.mp4/1_Juve_Torino_Foul_25_T_1.mp4/	3	12	RST	1	1	1	2	6168
	/1_Koln_Leverkusen_Red_100_T_1.mp4/1_Koln_Leverkusen_Red_25_T_1.mp4/	3	13	RST	3	2	1	3	6251
	/1_Leverkusen_Schalke_Yellow_100_T_1.mp4/1_Leverkusen_Schalke_Yellow_25_T_1.mp4/	3	14	RST	2	0	0	2	10099
	/1_Hamburg_Mainz_Red_100_T_1.mp4/1_Hamburg_Mainz_Red_25_T_1.mp4/	3	15	RST	3	0	1	2	15357
	/2_Lille_SaintEtienne_Yellow_25_T_1.mp4/2_Lille_SaintEtienne_Yellow_100_T_1.mp4/	4	1	SRT	2	0	1	1	12274
	/3_Lille_SaintEtienne_Yellow_25_T_1.mp4/3_Lille_SaintEtienne_Yellow_100_T_1.mp4/	4	2	SRT	2	1	1	2	8021
	/4_Leipzig_Hamburger_Foul_25_T_1.mp4/4_Leipzig_Hamburger_Foul_100_T_1.mp4/	4	3	SRT	1	0	0	1	12595
	/2_Juve_Torino_Foul_25_T_1.mp4/2_Juve_Torino_Foul_100_T_1.mp4/	4	4	SRT	1	1	1	3	11847
	/3_Leipzig_Hamburger_Yellow_25_T_1.mp4/3_Leipzig_Hamburger_Yellow_100_T_1.mp4/	4	5	SRT	2	1	0	2	8401
	/3_Gent_Oostende_Yellow_25_T_1.mp4/3_Gent_Oostende_Yellow_100_T_1.mp4/	4	6	SRT	2	1	1	2	5889
	/3_Rennes_PSG_Yellow_25_T_1.mp4/3_Rennes_PSG_Yellow_100_T_1.mp4/	4	7	SRT	2	0	0	1	9409
	/3_Juve_Torino_Foul_25_T_1.mp4/3_Juve_Torino_Foul_100_T_1.mp4/	4	8	SRT	1	0	0	2	4750
	/2_Gent_Oostende_Foul_25_T_1.mp4/2_Gent_Oostende_Foul_100_T_1.mp4/	4	9	SRT	1	0	0	0	5799
	/2_Leipzig_Hamburger_Foul_25_T_1.mp4/2_Leipzig_Hamburger_Foul_100_T_1.mp4/	4	10	SRT	1	0	0	1	7395
	/4_Rennes_PSG_Yellow_25_T_1.mp4/4_Rennes_PSG_Yellow_100_T_1.mp4/	4	11	SRT	2	0	0	0	7719
	/2_WerderBremen_Mainz_Foul_25_T_1.mp4/2_WerderBremen_Mainz_Foul_100_T_1.mp4/	4	12	SRT	1	0	0	0	7682
	/2_Vitoria_Vilafranquese_Red_25_T_1.mp4/2_Vitoria_Vilafranquese_Red_100_T_1.mp4/	4	13	SRT	3	1	1	2	1636
	/2_Rennes_PSG_Red_25_T_1.mp4/2_Rennes_PSG_Red_100_T_1.mp4/	4	14	SRT	3	0	1	2	12728
	/2_Stuttgart_Freiburg_Yellow_25_T_1.mp4/2_Stuttgart_Freiburg_Yellow_100_T_1.mp4/	4	15	SRT	2	0	0	0	5642
P1_7	/1_Stuttgart_Freiburg_Foul_25_T_1.mp4/1_Stuttgart_Freiburg_Foul_100_T_1.mp4/	1	1	SRT	1	0	0	0	16922
	/1_Wolfsburg_Schalke_Yellow_25_T_1.mp4/1_Wolfsburg_Schalke_Yellow_100_T_1.mp4/	1	2	SRT	2	1	1	2	8090
	/2_AlHilal_AlHittifaq_Foul_25_T_1.mp4/2_AlHilal_AlHittifaq_Foul_100_T_1.mp4/	1	3	SRT	1	0	0	1	8600
	/1_Monaco_Montpellier_Foul_25_T_1.mp4/1_Monaco_Montpellier_Foul_100_T_1.mp4/	1	4	SRT	1	0	0	1	8798
	/1_Mainz_Bremen_Yellow_25_T_1.mp4/1_Mainz_Bremen_Yellow_100_T_1.mp4/	1	5	SRT	2	2	1	2	9097
	/1_Wolfsburg_Leipzig_Foul_25_T_1.mp4/1_Wolfsburg_Leipzig_Foul_100_T_1.mp4/	1	6	SRT	1	0	0	0	4564
	/1_Rennes_PSG_Foul_25_T_1.mp4/1_Rennes_PSG_Foul_100_T_1.mp4/	1	7	SRT	1	0	0	0	8165
	/2_Bayern_Hoffenheim_Yellow_25_T_1.mp4/2_Bayern_Hoffenheim_Yellow_100_T_1.mp4/	1	8	SRT	2	2	1	2	5360
	/2_Fenerbahce_Genclerbirligi_Foul_25_T_1.mp4/2_Fenerbahce_Genclerbirligi_Foul_100_T_1.mp4/	1	9	SRT	1	1	1	2	8057
	/1_Vitoria_Vilafranquese_Red_25_T_1.mp4/1_Vitoria_Vilafranquese_Red_100_T_1.mp4/	1	10	SRT	3	1	1	2	6904
	/1_Willem_Roda_Foul_25_T_1.mp4/1_Willem_Roda_Foul_100_T_1.mp4/	1	11	SRT	1	0	0	1	6541
	/2_Feyenoord_PSV_Yellow_25_T_1.mp4/2_Feyenoord_PSV_Yellow_100_T_1.mp4/	1	12	SRT	2	1	1	3	15440
	/1_Mainz_Koln_Red_25_T_1.mp4/1_Mainz_Koln_Red_100_T_1.mp4/	1	13	SRT	3	0	1	0	7681
	/1_Sparta_PSV_Red_25_T_1.mp4/1_Sparta_PSV_Red_100_T_1.mp4/	1	14	SRT	3	0	1	3	6579
	/1_WerderBremen_Mainz_Foul_25_T_1.mp4/1_WerderBremen_Mainz_Foul_100_T_1.mp4/	1	15	SRT	1	0	0	0	6500
	/1_Augsburg_Wolfsburg_Red_100_T_1.mp4/1_Augsburg_Wolfsburg_Red_25_T_1.mp4/	2	1	RST	3	0	0	3	8840
	/1_Feyenoord_Excelsior_Red_100_T_1.mp4/1_Feyenoord_Excelsior_Red_25_T_1.mp4/	2	2	RST	3	0	1	2	9079
	/1_Bursaspor_Antalyaspor_Red_100_T_1.mp4/1_Bursaspor_Antalyaspor_Red_25_T_1.mp4/	2	3	RST	3	1	1	3	6880
	/1_Bayern_Leipzig_Red_100_T_1.mp4/1_Bayern_Leipzig_Red_25_T_1.mp4/	2	4	RST	3	0	0	0	7760
	/1_DeGraafschap_Heerenveen_Foul_100_T_1.mp4/1_DeGraafschap_Heerenveen_Foul_25_T_1.mp4/	2	5	RST	1	0	1	1	7519
	/1_Fenerbahce_Genclerbirligi_Yellow_100_T_1.mp4/1_Fenerbahce_Genclerbirligi_Yellow_25_T_1.mp4/	2	6	RST	2	1	1	2	5804
	/1_AlNassr_AlIttihad_Red_100_T_1.mp4/1_AlNassr_AlIttihad_Red_25_T_1.mp4/	2	7	RST	3	0	1	3	7325
	/1_Feyenoord_Cambuur_Red_100_T_1.mp4/1_Feyenoord_Cambuur_Red_25_T_1.mp4/	2	8	RST	3	0	0	2	10020
	/1_Darmstadt_WerderBremen_Foul_100_T_1.mp4/1_Darmstadt_WerderBremen_Foul_25_T_1.mp4/	2	9	RST	1	2	1	3	10162
	/1_AlHilal_AlHittifaq_Foul_100_T_1.mp4/1_AlHilal_AlHittifaq_Foul_25_T_1.mp4/	2	10	RST	1	1	0	1	8360
	/1_Dortmund_Freiburg_Foul_100_T_1.mp4/1_Dortmund_Freiburg_Foul_25_T_1.mp4/	2	11	RST	1	1	0	2	7920
	/1_AlFaisaly_AlAhli_Red_100_T_1.mp4/1_AlFaisaly_AlAhli_Red_25_T_1.mp4/	2	12	RST	3	2	1	3	6304
	/1_AlNassr_AlFateh_Red_100_T_1.mp4/1_AlNassr_AlFateh_Red_25_T_1.mp4/	2	13	RST	3	2	1	3	9921
	/1_Bayern_Hoffenheim_Yellow_100_T_1.mp4/1_Bayern_Hoffenheim_Yellow_25_T_1.mp4/	2	14	RST	2	1	1	2	11602
	/1_AlShabab_AlTaawon_Red_100_T_1.mp4/1_AlShabab_AlTaawon_Red_25_T_1.mp4/	2	15	RST	3	2	1	3	5189
	/1_Feyenoord_PSV_Yellow_25_T_1.mp4/1_Feyenoord_PSV_Yellow_25_T_1.mp4/	3	1	SST	2	1	0	2	16054
	/1_Lille_SaintEtienne_Yellow_25_T_1.mp4/1_Lille_SaintEtienne_Yellow_25_T_1.mp4/	3	2	SST	2	1	0	1	6400
	/1_Leipzig_Hamburger_Yellow_25_T_1.mp4/1_Leipzig_Hamburger_Yellow_25_T_1.mp4/	3	3	SST	2	0	0	1	18760
	/1_Gotzepe_Besiktas_Red_25_T_1.mp4/1_Gotzepe_Besiktas_Red_25_T_1.mp4/	3	4	SST	3	1	0	2	6976
	/1_Juve_Torino_Foul_25_T_1.mp4/1_Juve_Torino_Foul_25_T_1.mp4/	3	5	SST	1	1	0	3	13441
	/1_Koln_Leverkusen_Red_25_T_1.mp4/1_Koln_Leverkusen_Red_25_T_1.mp4/	3	6	SST	3	1	1	3	7739
	/1_Hamburg_Freiburg_Yellow_25_T_1.mp4/1_Hamburg_Freiburg_Yellow_25_T_1.mp4/	3	7	SST	2	1	0	1	6641
	/1_Hamburg_Hannover_Yellow_25_T_1.mp4/1_Hamburg_Hannover_Yellow_25_T_1.mp4/	3	8	SST	2	0	1	1	7526
	/1_Hamburg_Mainz_Red_25_T_1.mp4/1_Hamburg_Mainz_Red_25_T_1.mp4/	3	9	SST	3	0	1	1	7343
	/1_Groningen_PSV_Red_25_T_1.mp4/1_Groningen_PSV_Red_25_T_1.mp4/	3	10	SST	3	1	1	3	5999
	/1_Kasimpasa_Bursaspor_Red_25_T_1.mp4/1_Kasimpasa_Bursaspor_Red_25_T_1.mp4/	3	11	SST	3	0	0	1	9000
	/1_Leverkusen_Dortmund_Yellow_25_T_1.mp4/1_Leverkusen_Dortmund_Yellow_25_T_1.mp4/	3	12	SST	2	2	1	3	10290
	/1_Hannover_Dortmund_Red_25_T_1.mp4/1_Hannover_Dortmund_Red_25_T_1.mp4/	3	13	SST	3	0	0	1	8474
	/1_Leverkusen_Schalke_Yellow_25_T_1.mp4/1_Leverkusen_Schalke_Yellow_25_T_1.mp4/	3	14	SST	2	0	0	0	7320
	/1_Gent_Oostende_Foul_25_T_1.mp4/1_Gent_Oostende_Foul_25_T_1.mp4/	3	15	SST	1	1	1	2	5980
	/2_Rennes_PSG_Red_100_T_1.mp4/2_Rennes_PSG_Red_100_T_1.mp4/	4	1	RRT	3	0	1	2	5656
	/3_Rennes_PSG_Yellow_100_T_1.mp4/3_Rennes_PSG_Yellow_100_T_1.mp4/	4	2	RRT	2	0	0	1	7565
	/3_Juve_Torino_Foul_100_T_1.mp4/3_Juve_Torino_Foul_100_T_1.mp4/	4	3	RRT	1	1	1	2	15536
	/3_Gent_Oostende_Yellow_100_T_1.mp4/3_Gent_Oostende_Yellow_100_T_1.mp4/	4	4	RRT	2	0	1	2	5124
	/2_Vitoria_Vilafranquese_Red_100_T_1.mp4/2_Vitoria_Vilafranquese_Red_100_T_1.mp4/	4	5	RRT	3	2	1	2	4542
	/2_Leipzig_Hamburger_Foul_100_T_1.mp4/2_Leipzig_Hamburger_Foul_100_T_1.mp4/	4	6	RRT	1	1	1	2	4833
	/2_Juve_Torino_Foul_100_T_1.mp4/2_Juve_Torino_Foul_100_T_1.mp4/	4	7	RRT	1	1	0	2	6094
	/2_Lille_SaintEtienne_Yellow_100_T_1.mp4/2_Lille_SaintEtienne_Yellow_100_T_1.mp4/	4	8	RRT	2	0	1	1	6045
	/2_Gent_Oostende_Foul_100_T_1.mp4/2_Gent_Oostende_Foul_100_T_1.mp4/	4	9	RRT	1	0	1	1	7679
	/2_WerderBremen_Mainz_Foul_100_T_1.mp4/2_WerderBremen_Mainz_Foul_100_T_1.mp4/	4	10	RRT	1	0	0	0	5832
	/3_Leipzig_Hamburger_Yellow_100_T_1.mp4/3_Leipzig_Hamburger_Yellow_100_T_1.mp4/	4	11	RRT	2	0	0	1	9840
	/4_Leipzig_Hamburger_Foul_100_T_1.mp4/4_Leipzig_Hamburger_Foul_100_T_1.mp4/	4	12	RRT	1	0	0	1	5159
	/2_Stuttgart_Freiburg_Yellow_100_T_1.mp4/2_Stuttgart_Freiburg_Yellow_100_T_1.mp4/	4	13	RRT	2	0	0	0	7066
	/3_Lille_SaintEtienne_Yellow_100_T_1.mp4/3_Lille_SaintEtienne_Yellow_100_T_1.mp4/	4	14	RRT	2	1	0	2	9170
	/4_Rennes_PSG_Yellow_100_T_1.mp4/4_Rennes_PSG_Yellow_100_T_1.mp4/	4	15	RRT	2	0	0	0	5240
P1_8	/1_Mainz_Bremen_Yellow_100_T_1.mp4/1_Mainz_Bremen_Yellow_100_T_1.mp4/	1	1	RRT	2	1	1	2	9984
	/1_Rennes_PSG_Foul_100_T_1.mp4/1_Rennes_PSG_Foul_100_T_1.mp4/	1	2	RRT	1	0	0	1	8154
	/1_Mainz_Koln_Red_100_T_1.mp4/1_Mainz_Koln_Red_100_T_1.mp4/	1	3	RRT	3	1	1	3	7312
	/1_Wolfsburg_Schalke_Yellow_100_T_1.mp4/1_Wolfsburg_Schalke_Yellow_100_T_1.mp4/	1	4	RRT	2	0	0	1	6603
	/1_Sparta_PSV_Red_100_T_1.mp4/1_Sparta_PSV_Red_100_T_1.mp4/	1	5	RRT	3	0	0	3	8600
	/1_WerderBremen_Mainz_Foul_100_T_1.mp4/1_WerderBremen_Mainz_Foul_100_T_1.mp4/	1	6	RRT	1	0	0	0	4681
	/2_AlHilal_AlHittifaq_Foul_100_T_1.mp4/2_AlHilal_AlHittifaq_Foul_100_T_1.mp4/	1	7	RRT	1	0	0	0	3598
	/1_Stuttgart_Freiburg_Foul_100_T_1.mp4/1_Stuttgart_Freiburg_Foul_100_T_1.mp4/	1	8	RRT	1	0	0	1	3207
	/1_Willem_Roda_Foul_100_T_1.mp4/1_Willem_Roda_Foul_100_T_1.mp4/	1	9	RRT	1	0	0	0	4843
	/1_Vitoria_Vilafranquese_Red_100_T_1.mp4/1_Vitoria_Vilafranquese_Red_100_T_1.mp4/	1	10	RRT	3	0	0	1	2808
	/1_Monaco_Montpellier_Foul_100_T_1.mp4/1_Monaco_Montpellier_Foul_100_T_1.mp4/	1	11	RRT	1	0	0	1	6645
	/2_Fenerbahce_Genclerbirligi_Foul_100_T_1.mp4/2_Fenerbahce_Genclerbirligi_Foul_100_T_1.mp4/	1	12	RRT	1	1	0	1	11159
	/2_Bayern_Hoffenheim_Yellow_100_T_1.mp4/2_Bayern_Hoffenheim_Yellow_100_T_1.mp4/	1	13	RRT	2	2	1	2	5533
	/1_Wolfsburg_Leipzig_Foul_100_T_1.mp4/1_Wolfsburg_Leipzig_Foul_100_T_1.mp4/	1	14	RRT	1	1	0	1	6121
	/2_Feyenoord_PSV_Yellow_100_T_1.mp4/2_Feyenoord_PSV_Yellow_100_T_1.mp4/	1	15	RRT	2	2	1	2	6978
	/1_Dortmund_Freiburg_Foul_25_T_1.mp4/1_Dortmund_Freiburg_Foul_25_T_1.mp4/	2	1	SST	1	1	1	2	6681
	/1_Fenerbahce_Genclerbirligi_Yellow_25_T_1.mp4/1_Fenerbahce_Genclerbirligi_Yellow_25_T_1.mp4/	2	2	SST	2	1	0	1	12198
	/1_Bayern_Hoffenheim_Yellow_25_T_1.mp4/1_Bayern_Hoffenheim_Yellow_25_T_1.mp4/	2	3	SST	2	1	0	1	5355
	/1_AlFaisaly_AlAhli_Red_25_T_1.mp4/1_AlFaisaly_AlAhli_Red_25_T_1.mp4/	2	4	SST	3	2	1	3	3958
	/1_DeGraafschap_Heerenveen_Foul_25_T_1.mp4/1_DeGraafschap_Heerenveen_Foul_25_T_1.mp4/	2	5	SST	1	0	0	3	32077
	/1_Augsburg_Wolfsburg_Red_25_T_1.mp4/1_Augsburg_Wolfsburg_Red_25_T_1.mp4/	2	6	SST	3	0	0	2	6018
	/1_Feyenoord_Excelsior_Red_25_T_1.mp4/1_Feyenoord_Excelsior_Red_25_T_1.mp4/	2	7	SST	3	1	1	2	4070
	/1_Feyenoord_Cambuur_Red_25_T_1.mp4/1_Feyenoord_Cambuur_Red_25_T_1.mp4/	2	8	SST	3	1	1	3	13222
	/1_AlHilal_AlHittifaq_Foul_25_T_1.mp4/1_AlHilal_AlHittifaq_Foul_25_T_1.mp4/	2	9	SST	1	0	0	0	6817
	/1_AlShabab_AlTaawon_Red_25_T_1.mp4/1_AlShabab_AlTaawon_Red_25_T_1.mp4/	2	10	SST	3	2	1	2	6554
	/1_Bayern_Leipzig_Red_25_T_1.mp4/1_Bayern_Leipzig_Red_25_T_1.mp4/	2	11	SST	3	0	1	3	9763
	/1_Bursaspor_Antalyaspor_Red_25_T_1.mp4/1_Bursaspor_Antalyaspor_Red_25_T_1.mp4/	2	12	SST	3	2	1	2	7397
	/1_AlNassr_AlFateh_Red_25_T_1.mp4/1_AlNassr_AlFateh_Red_25_T_1.mp4/	2	13	SST	3	2	0	2	6207
	/1_Darmstadt_WerderBremen_Foul_25_T_1.mp4/1_Darmstadt_WerderBremen_Foul_25_T_1.mp4/	2	14	SST	1	2	0	2	11726
	/1_AlNassr_AlIttihad_Red_25_T_1.mp4/1_AlNassr_AlIttihad_Red_25_T_1.mp4/	2	15	SST	3	1	1	3	10670
	/1_Juve_Torino_Foul_25_T_1.mp4/1_Juve_Torino_Foul_100_T_1.mp4/	3	1	SRT	1	2	0	2	3801
	/1_Kasimpasa_Bursaspor_Red_25_T_1.mp4/1_Kasimpasa_Bursaspor_Red_100_T_1.mp4/	3	2	SRT	3	1	0	2	6384
	/1_Hamburg_Hannover_Yellow_25_T_1.mp4/1_Hamburg_Hannover_Yellow_100_T_1.mp4/	3	3	SRT	2	0	1	2	7414
	/1_Leipzig_Hamburger_Yellow_25_T_1.mp4/1_Leipzig_Hamburger_Yellow_100_T_1.mp4/	3	4	SRT	2	2	1	2	5159
	/1_Leverkusen_Schalke_Yellow_25_T_1.mp4/1_Leverkusen_Schalke_Yellow_100_T_1.mp4/	3	5	SRT	2	1	0	0	3094
	/1_Gent_Oostende_Foul_25_T_1.mp4/1_Gent_Oostende_Foul_100_T_1.mp4/	3	6	SRT	1	1	1	2	1326
	/1_Gotzepe_Besiktas_Red_25_T_1.mp4/1_Gotzepe_Besiktas_Red_100_T_1.mp4/	3	7	SRT	3	1	0	0	6683
	/1_Leverkusen_Dortmund_Yellow_25_T_1.mp4/1_Leverkusen_Dortmund_Yellow_100_T_1.mp4/	3	8	SRT	2	2	0	2	933
	/1_Hannover_Dortmund_Red_25_T_1.mp4/1_Hannover_Dortmund_Red_100_T_1.mp4/	3	9	SRT	3	0	1	3	6010
	/1_Groningen_PSV_Red_25_T_1.mp4/1_Groningen_PSV_Red_100_T_1.mp4/	3	10	SRT	3	2	1	3	3834
	/1_Hamburg_Freiburg_Yellow_25_T_1.mp4/1_Hamburg_Freiburg_Yellow_100_T_1.mp4/	3	11	SRT	2	2	0	2	2399
	/1_Hamburg_Mainz_Red_25_T_1.mp4/1_Hamburg_Mainz_Red_100_T_1.mp4/	3	12	SRT	3	1	0	0	5156
	/1_Lille_SaintEtienne_Yellow_25_T_1.mp4/1_Lille_SaintEtienne_Yellow_100_T_1.mp4/	3	13	SRT	2	1	0	1	6406
	/1_Koln_Leverkusen_Red_25_T_1.mp4/1_Koln_Leverkusen_Red_100_T_1.mp4/	3	14	SRT	3	1	1	3	13895
	/1_Feyenoord_PSV_Yellow_25_T_1.mp4/1_Feyenoord_PSV_Yellow_100_T_1.mp4/	3	15	SRT	2	1	0	2	8151
	/2_Leipzig_Hamburger_Foul_100_T_1.mp4/2_Leipzig_Hamburger_Foul_25_T_1.mp4/	4	1	RST	1	1	0	1	4805
	/2_Gent_Oostende_Foul_100_T_1.mp4/2_Gent_Oostende_Foul_25_T_1.mp4/	4	2	RST	1	1	1	1	7473
	/4_Leipzig_Hamburger_Foul_100_T_1.mp4/4_Leipzig_Hamburger_Foul_25_T_1.mp4/	4	3	RST	1	0	0	1	5452
	/2_Lille_SaintEtienne_Yellow_100_T_1.mp4/2_Lille_SaintEtienne_Yellow_25_T_1.mp4/	4	4	RST	2	0	1	2	10865
	/3_Lille_SaintEtienne_Yellow_100_T_1.mp4/3_Lille_SaintEtienne_Yellow_25_T_1.mp4/	4	5	RST	2	1	1	2	3883
	/2_WerderBremen_Mainz_Foul_100_T_1.mp4/2_WerderBremen_Mainz_Foul_25_T_1.mp4/	4	6	RST	1	0	0	0	6878
	/3_Rennes_PSG_Yellow_100_T_1.mp4/3_Rennes_PSG_Yellow_25_T_1.mp4/	4	7	RST	2	1	1	1	6301
	/3_Gent_Oostende_Yellow_100_T_1.mp4/3_Gent_Oostende_Yellow_25_T_1.mp4/	4	8	RST	2	1	1	2	7892
	/2_Stuttgart_Freiburg_Yellow_100_T_1.mp4/2_Stuttgart_Freiburg_Yellow_25_T_1.mp4/	4	9	RST	2	0	0	0	5595
	/3_Leipzig_Hamburger_Yellow_100_T_1.mp4/3_Leipzig_Hamburger_Yellow_25_T_1.mp4/	4	10	RST	2	1	0	1	5170
	/4_Rennes_PSG_Yellow_100_T_1.mp4/4_Rennes_PSG_Yellow_25_T_1.mp4/	4	11	RST	2	0	1	0	3482
	/3_Juve_Torino_Foul_100_T_1.mp4/3_Juve_Torino_Foul_25_T_1.mp4/	4	12	RST	1	2	0	2	6883
	/2_Vitoria_Vilafranquese_Red_100_T_1.mp4/2_Vitoria_Vilafranquese_Red_25_T_1.mp4/	4	13	RST	3	2	1	2	2775
	/2_Rennes_PSG_Red_100_T_1.mp4/2_Rennes_PSG_Red_25_T_1.mp4/	4	14	RST	3	1	1	2	15352
	/2_Juve_Torino_Foul_100_T_1.mp4/2_Juve_Torino_Foul_25_T_1.mp4/	4	15	RST	1	2	1	3	7520
P2_1	/3_Lille_SaintEtienne_Yellow_25_W_1.mp4/3_Lille_SaintEtienne_Yellow_25_W_1.mp4/	1	1	SSW	2	0	1	1	17091
	/2_Gent_Oostende_Foul_25_W_1.mp4/2_Gent_Oostende_Foul_25_W_1.mp4/	1	2	SSW	1	1	1	2	10038
	/2_Lille_SaintEtienne_Yellow_25_W_1.mp4/2_Lille_SaintEtienne_Yellow_25_W_1.mp4/	1	3	SSW	2	1	1	2	15770
	/3_Juve_Torino_Foul_25_W_1.mp4/3_Juve_Torino_Foul_25_W_1.mp4/	1	4	SSW	1	2	1	2	15400
	/2_WerderBremen_Mainz_Foul_25_W_1.mp4/2_WerderBremen_Mainz_Foul_25_W_1.mp4/	1	5	SSW	1	1	1	1	29878
	/4_Leipzig_Hamburger_Foul_25_W_1.mp4/4_Leipzig_Hamburger_Foul_25_W_1.mp4/	1	6	SSW	1	2	0	2	13631
	/3_Gent_Oostende_Yellow_25_W_1.mp4/3_Gent_Oostende_Yellow_25_W_1.mp4/	1	7	SSW	2	2	1	2	6445
	/3_Rennes_PSG_Yellow_25_W_1.mp4/3_Rennes_PSG_Yellow_25_W_1.mp4/	1	8	SSW	2	1	0	0	35454
	/2_Rennes_PSG_Red_25_W_1.mp4/2_Rennes_PSG_Red_25_W_1.mp4/	1	9	SSW	3	1	1	2	8724
	/4_Rennes_PSG_Yellow_25_W_1.mp4/4_Rennes_PSG_Yellow_25_W_1.mp4/	1	10	SSW	2	2	1	2	21030
	/2_Juve_Torino_Foul_25_W_1.mp4/2_Juve_Torino_Foul_25_W_1.mp4/	1	11	SSW	1	2	1	3	7003
	/2_Vitoria_Vilafranquese_Red_25_W_1.mp4/2_Vitoria_Vilafranquese_Red_25_W_1.mp4/	1	12	SSW	3	2	1	3	6077
	/2_Stuttgart_Freiburg_Yellow_25_W_1.mp4/2_Stuttgart_Freiburg_Yellow_25_W_1.mp4/	1	13	SSW	2	2	1	3	10400
	/3_Leipzig_Hamburger_Yellow_25_W_1.mp4/3_Leipzig_Hamburger_Yellow_25_W_1.mp4/	1	14	SSW	2	2	1	2	17712
	/2_Leipzig_Hamburger_Foul_25_W_1.mp4/2_Leipzig_Hamburger_Foul_25_W_1.mp4/	1	15	SSW	1	0	0	1	13664
	/1_Lille_SaintEtienne_Yellow_100_W_1.mp4/1_Lille_SaintEtienne_Yellow_100_W_1.mp4/	2	1	RRW	2	2	1	2	14552
	/1_Hannover_Dortmund_Red_100_W_1.mp4/1_Hannover_Dortmund_Red_100_W_1.mp4/	2	2	RRW	3	1	1	3	9528
	/1_Leverkusen_Schalke_Yellow_100_W_1.mp4/1_Leverkusen_Schalke_Yellow_100_W_1.mp4/	2	3	RRW	2	0	1	0	12561
	/1_Hamburg_Hannover_Yellow_100_W_1.mp4/1_Hamburg_Hannover_Yellow_100_W_1.mp4/	2	4	RRW	2	1	1	2	11111
	/1_Koln_Leverkusen_Red_100_W_1.mp4/1_Koln_Leverkusen_Red_100_W_1.mp4/	2	5	RRW	3	2	1	3	6692
	/1_Leipzig_Hamburger_Yellow_100_W_1.mp4/1_Leipzig_Hamburger_Yellow_100_W_1.mp4/	2	6	RRW	2	1	1	2	14669
	/1_Feyenoord_PSV_Yellow_100_W_1.mp4/1_Feyenoord_PSV_Yellow_100_W_1.mp4/	2	7	RRW	2	2	1	2	9073
	/1_Hamburg_Freiburg_Yellow_100_W_1.mp4/1_Hamburg_Freiburg_Yellow_100_W_1.mp4/	2	8	RRW	2	2	1	2	9680
	/1_Juve_Torino_Foul_100_W_1.mp4/1_Juve_Torino_Foul_100_W_1.mp4/	2	9	RRW	1	2	1	2	8478
	/1_Groningen_PSV_Red_100_W_1.mp4/1_Groningen_PSV_Red_100_W_1.mp4/	2	10	RRW	3	1	0	1	12001
	/1_Leverkusen_Dortmund_Yellow_100_W_1.mp4/1_Leverkusen_Dortmund_Yellow_100_W_1.mp4/	2	11	RRW	2	1	0	1	14671
	/1_Kasimpasa_Bursaspor_Red_100_W_1.mp4/1_Kasimpasa_Bursaspor_Red_100_W_1.mp4/	2	12	RRW	3	1	0	2	14111
	/1_Hamburg_Mainz_Red_100_W_1.mp4/1_Hamburg_Mainz_Red_100_W_1.mp4/	2	13	RRW	3	1	1	3	14125
	/1_Gent_Oostende_Foul_100_W_1.mp4/1_Gent_Oostende_Foul_100_W_1.mp4/	2	14	RRW	1	1	1	2	10711
	/1_Gotzepe_Besiktas_Red_100_W_1.mp4/1_Gotzepe_Besiktas_Red_100_W_1.mp4/	2	15	RRW	3	2	1	3	8526
	/1_AlNassr_AlIttihad_Red_25_W_1.mp4/1_AlNassr_AlIttihad_Red_100_W_1.mp4/	3	1	SRW	3	2	1	3	24071
	/1_Feyenoord_Cambuur_Red_25_W_1.mp4/1_Feyenoord_Cambuur_Red_100_W_1.mp4/	3	2	SRW	3	1	1	3	8090
	/1_Augsburg_Wolfsburg_Red_25_W_1.mp4/1_Augsburg_Wolfsburg_Red_100_W_1.mp4/	3	3	SRW	3	0	1	3	7162
	/1_Bayern_Leipzig_Red_25_W_1.mp4/1_Bayern_Leipzig_Red_100_W_1.mp4/	3	4	SRW	3	1	1	2	17240
	/1_AlFaisaly_AlAhli_Red_25_W_1.mp4/1_AlFaisaly_AlAhli_Red_100_W_1.mp4/	3	5	SRW	3	2	1	3	7073
	/1_AlHilal_AlHittifaq_Foul_25_W_1.mp4/1_AlHilal_AlHittifaq_Foul_100_W_1.mp4/	3	6	SRW	1	2	0	2	9519
	/1_Dortmund_Freiburg_Foul_25_W_1.mp4/1_Dortmund_Freiburg_Foul_100_W_1.mp4/	3	7	SRW	1	0	0	1	11418
	/1_Fenerbahce_Genclerbirligi_Yellow_25_W_1.mp4/1_Fenerbahce_Genclerbirligi_Yellow_100_W_1.mp4/	3	8	SRW	2	1	1	2	12189
	/1_AlShabab_AlTaawon_Red_25_W_1.mp4/1_AlShabab_AlTaawon_Red_100_W_1.mp4/	3	9	SRW	3	2	1	3	12359
	/1_Bayern_Hoffenheim_Yellow_25_W_1.mp4/1_Bayern_Hoffenheim_Yellow_100_W_1.mp4/	3	10	SRW	2	1	1	2	9250
	/1_Bursaspor_Antalyaspor_Red_25_W_1.mp4/1_Bursaspor_Antalyaspor_Red_100_W_1.mp4/	3	11	SRW	3	2	1	3	6713
	/1_Feyenoord_Excelsior_Red_25_W_1.mp4/1_Feyenoord_Excelsior_Red_100_W_1.mp4/	3	12	SRW	3	1	1	2	7680
	/1_DeGraafschap_Heerenveen_Foul_25_W_1.mp4/1_DeGraafschap_Heerenveen_Foul_100_W_1.mp4/	3	13	SRW	1	1	0	0	21536
	/1_AlNassr_AlFateh_Red_25_W_1.mp4/1_AlNassr_AlFateh_Red_100_W_1.mp4/	3	14	SRW	3	2	1	3	6850
	/1_Darmstadt_WerderBremen_Foul_25_W_1.mp4/1_Darmstadt_WerderBremen_Foul_100_W_1.mp4/	3	15	SRW	1	1	0	2	14344
	/1_Rennes_PSG_Foul_100_W_1.mp4/1_Rennes_PSG_Foul_25_W_1.mp4/	4	1	RSW	1	1	0	1	16414
	/1_Monaco_Montpellier_Foul_100_W_1.mp4/1_Monaco_Montpellier_Foul_25_W_1.mp4/	4	2	RSW	1	0	0	1	15560
	/2_Feyenoord_PSV_Yellow_100_W_1.mp4/2_Feyenoord_PSV_Yellow_25_W_1.mp4/	4	3	RSW	2	0	1	2	9654
	/1_WerderBremen_Mainz_Foul_100_W_1.mp4/1_WerderBremen_Mainz_Foul_25_W_1.mp4/	4	4	RSW	1	1	1	1	13584
	/1_Vitoria_Vilafranquese_Red_100_W_1.mp4/1_Vitoria_Vilafranquese_Red_25_W_1.mp4/	4	5	RSW	3	1	1	2	13379
	/2_Fenerbahce_Genclerbirligi_Foul_100_W_1.mp4/2_Fenerbahce_Genclerbirligi_Foul_25_W_1.mp4/	4	6	RSW	1	1	0	1	10251
	/1_Stuttgart_Freiburg_Foul_100_W_1.mp4/1_Stuttgart_Freiburg_Foul_25_W_1.mp4/	4	7	RSW	1	0	0	1	8872
	/2_Bayern_Hoffenheim_Yellow_100_W_1.mp4/2_Bayern_Hoffenheim_Yellow_25_W_1.mp4/	4	8	RSW	2	0	1	2	7634
	/1_Wolfsburg_Leipzig_Foul_100_W_1.mp4/1_Wolfsburg_Leipzig_Foul_25_W_1.mp4/	4	9	RSW	1	1	0	1	17521
	/2_AlHilal_AlHittifaq_Foul_100_W_1.mp4/2_AlHilal_AlHittifaq_Foul_25_W_1.mp4/	4	10	RSW	1	0	1	0	14074
	/1_Mainz_Koln_Red_100_W_1.mp4/1_Mainz_Koln_Red_25_W_1.mp4/	4	11	RSW	3	1	1	0	31441
	/1_Sparta_PSV_Red_100_W_1.mp4/1_Sparta_PSV_Red_25_W_1.mp4/	4	12	RSW	3	0	1	3	10195
	/1_Wolfsburg_Schalke_Yellow_100_W_1.mp4/1_Wolfsburg_Schalke_Yellow_25_W_1.mp4/	4	13	RSW	2	2	1	3	9879
	/1_Willem_Roda_Foul_100_W_1.mp4/1_Willem_Roda_Foul_25_W_1.mp4/	4	14	RSW	1	1	1	2	7511
	/1_Mainz_Bremen_Yellow_100_W_1.mp4/1_Mainz_Bremen_Yellow_25_W_1.mp4/	4	15	RSW	2	2	1	3	10200
P2_2_172	/2_Stuttgart_Freiburg_Yellow_25_W_1.mp4/2_Stuttgart_Freiburg_Yellow_100_W_1.mp4/	1	1	SRW	2	0	0	0	24904
	/2_Rennes_PSG_Red_25_W_1.mp4/2_Rennes_PSG_Red_100_W_1.mp4/	1	2	SRW	3	1	1	3	4912
	/2_Lille_SaintEtienne_Yellow_25_W_1.mp4/2_Lille_SaintEtienne_Yellow_100_W_1.mp4/	1	3	SRW	2	0	1	2	6166
	/2_Vitoria_Vilafranquese_Red_25_W_1.mp4/2_Vitoria_Vilafranquese_Red_100_W_1.mp4/	1	4	SRW	3	2	1	3	7031
	/3_Rennes_PSG_Yellow_25_W_1.mp4/3_Rennes_PSG_Yellow_100_W_1.mp4/	1	5	SRW	2	1	1	2	5405
	/2_Gent_Oostende_Foul_25_W_1.mp4/2_Gent_Oostende_Foul_100_W_1.mp4/	1	6	SRW	1	0	1	1	4162
	/3_Juve_Torino_Foul_25_W_1.mp4/3_Juve_Torino_Foul_100_W_1.mp4/	1	7	SRW	1	2	1	3	925
	/3_Gent_Oostende_Yellow_25_W_1.mp4/3_Gent_Oostende_Yellow_100_W_1.mp4/	1	8	SRW	2	1	1	2	760
	/3_Lille_SaintEtienne_Yellow_25_W_1.mp4/3_Lille_SaintEtienne_Yellow_100_W_1.mp4/	1	9	SRW	2	1	1	2	646
	/2_Leipzig_Hamburger_Foul_25_W_1.mp4/2_Leipzig_Hamburger_Foul_100_W_1.mp4/	1	10	SRW	1	1	1	2	657
	/2_Juve_Torino_Foul_25_W_1.mp4/2_Juve_Torino_Foul_100_W_1.mp4/	1	11	SRW	1	2	1	3	7680
	/4_Leipzig_Hamburger_Foul_25_W_1.mp4/4_Leipzig_Hamburger_Foul_100_W_1.mp4/	1	12	SRW	1	0	1	1	2491
	/4_Rennes_PSG_Yellow_25_W_1.mp4/4_Rennes_PSG_Yellow_100_W_1.mp4/	1	13	SRW	2	0	0	0	2606
	/3_Leipzig_Hamburger_Yellow_25_W_1.mp4/3_Leipzig_Hamburger_Yellow_100_W_1.mp4/	1	14	SRW	2	2	1	2	1245
	/2_WerderBremen_Mainz_Foul_25_W_1.mp4/2_WerderBremen_Mainz_Foul_100_W_1.mp4/	1	15	SRW	1	0	0	0	5606
	/1_Gent_Oostende_Foul_100_W_1.mp4/1_Gent_Oostende_Foul_25_W_1.mp4/	2	1	RSW	1	1	1	1	561
	/1_Leipzig_Hamburger_Yellow_100_W_1.mp4/1_Leipzig_Hamburger_Yellow_25_W_1.mp4/	2	2	RSW	2	1	1	2	5332
	/1_Leverkusen_Dortmund_Yellow_100_W_1.mp4/1_Leverkusen_Dortmund_Yellow_25_W_1.mp4/	2	3	RSW	2	1	1	3	3398
	/1_Hannover_Dortmund_Red_100_W_1.mp4/1_Hannover_Dortmund_Red_25_W_1.mp4/	2	4	RSW	3	0	1	3	1807
	/1_Kasimpasa_Bursaspor_Red_100_W_1.mp4/1_Kasimpasa_Bursaspor_Red_25_W_1.mp4/	2	5	RSW	3	0	1	1	719
	/1_Feyenoord_PSV_Yellow_100_W_1.mp4/1_Feyenoord_PSV_Yellow_25_W_1.mp4/	2	6	RSW	2	1	1	2	1094
	/1_Hamburg_Mainz_Red_100_W_1.mp4/1_Hamburg_Mainz_Red_25_W_1.mp4/	2	7	RSW	3	0	0	0	574
	/1_Leverkusen_Schalke_Yellow_100_W_1.mp4/1_Leverkusen_Schalke_Yellow_25_W_1.mp4/	2	8	RSW	2	0	0	0	2058
	/1_Groningen_PSV_Red_100_W_1.mp4/1_Groningen_PSV_Red_25_W_1.mp4/	2	9	RSW	3	1	1	3	4831
	/1_Gotzepe_Besiktas_Red_100_W_1.mp4/1_Gotzepe_Besiktas_Red_25_W_1.mp4/	2	10	RSW	3	1	1	2	4495
	/1_Hamburg_Freiburg_Yellow_100_W_1.mp4/1_Hamburg_Freiburg_Yellow_25_W_1.mp4/	2	11	RSW	2	1	1	2	3178
	/1_Koln_Leverkusen_Red_100_W_1.mp4/1_Koln_Leverkusen_Red_25_W_1.mp4/	2	12	RSW	3	2	1	3	2610
	/1_Juve_Torino_Foul_100_W_1.mp4/1_Juve_Torino_Foul_25_W_1.mp4/	2	13	RSW	1	1	1	2	4013
	/1_Lille_SaintEtienne_Yellow_100_W_1.mp4/1_Lille_SaintEtienne_Yellow_25_W_1.mp4/	2	14	RSW	2	0	0	1	2800
	/1_Hamburg_Hannover_Yellow_100_W_1.mp4/1_Hamburg_Hannover_Yellow_25_W_1.mp4/	2	15	RSW	2	0	1	2	2808
	/1_Bayern_Leipzig_Red_100_W_1.mp4/1_Bayern_Leipzig_Red_100_W_1.mp4/	3	1	RRW	3	0	0	0	3690
	/1_AlHilal_AlHittifaq_Foul_100_W_1.mp4/1_AlHilal_AlHittifaq_Foul_100_W_1.mp4/	3	2	RRW	1	0	0	1	923
	/1_Bayern_Hoffenheim_Yellow_100_W_1.mp4/1_Bayern_Hoffenheim_Yellow_100_W_1.mp4/	3	3	RRW	2	1	1	2	720
	/1_AlNassr_AlIttihad_Red_100_W_1.mp4/1_AlNassr_AlIttihad_Red_100_W_1.mp4/	3	4	RRW	3	0	0	0	7635
	/1_Fenerbahce_Genclerbirligi_Yellow_100_W_1.mp4/1_Fenerbahce_Genclerbirligi_Yellow_100_W_1.mp4/	3	5	RRW	2	1	1	2	719
	/1_AlShabab_AlTaawon_Red_100_W_1.mp4/1_AlShabab_AlTaawon_Red_100_W_1.mp4/	3	6	RRW	3	2	1	3	864
	/1_AlNassr_AlFateh_Red_100_W_1.mp4/1_AlNassr_AlFateh_Red_100_W_1.mp4/	3	7	RRW	3	2	1	3	771
	/1_Dortmund_Freiburg_Foul_100_W_1.mp4/1_Dortmund_Freiburg_Foul_100_W_1.mp4/	3	8	RRW	1	0	1	1	2600
	/1_DeGraafschap_Heerenveen_Foul_100_W_1.mp4/1_DeGraafschap_Heerenveen_Foul_100_W_1.mp4/	3	9	RRW	1	0	0	0	570
	/1_Bursaspor_Antalyaspor_Red_100_W_1.mp4/1_Bursaspor_Antalyaspor_Red_100_W_1.mp4/	3	10	RRW	3	1	1	2	2131
	/1_Feyenoord_Excelsior_Red_100_W_1.mp4/1_Feyenoord_Excelsior_Red_100_W_1.mp4/	3	11	RRW	3	1	1	2	886
	/1_AlFaisaly_AlAhli_Red_100_W_1.mp4/1_AlFaisaly_AlAhli_Red_100_W_1.mp4/	3	12	RRW	3	2	1	3	611
	/1_Augsburg_Wolfsburg_Red_100_W_1.mp4/1_Augsburg_Wolfsburg_Red_100_W_1.mp4/	3	13	RRW	3	0	0	0	2405
	/1_Feyenoord_Cambuur_Red_100_W_1.mp4/1_Feyenoord_Cambuur_Red_100_W_1.mp4/	3	14	RRW	3	1	1	3	1287
	/1_Darmstadt_WerderBremen_Foul_100_W_1.mp4/1_Darmstadt_WerderBremen_Foul_100_W_1.mp4/	3	15	RRW	1	0	0	1	692
	/2_AlHilal_AlHittifaq_Foul_25_W_1.mp4/2_AlHilal_AlHittifaq_Foul_25_W_1.mp4/	4	1	SSW	1	0	1	0	3051
	/1_Mainz_Koln_Red_25_W_1.mp4/1_Mainz_Koln_Red_25_W_1.mp4/	4	2	SSW	3	0	0	0	5326
	/2_Feyenoord_PSV_Yellow_25_W_1.mp4/2_Feyenoord_PSV_Yellow_25_W_1.mp4/	4	3	SSW	2	1	1	3	882
	/2_Bayern_Hoffenheim_Yellow_25_W_1.mp4/2_Bayern_Hoffenheim_Yellow_25_W_1.mp4/	4	4	SSW	2	1	1	2	646
	/1_Mainz_Bremen_Yellow_25_W_1.mp4/1_Mainz_Bremen_Yellow_25_W_1.mp4/	4	5	SSW	2	2	1	2	2857
	/1_Rennes_PSG_Foul_25_W_1.mp4/1_Rennes_PSG_Foul_25_W_1.mp4/	4	6	SSW	1	2	1	3	488
	/1_Wolfsburg_Leipzig_Foul_25_W_1.mp4/1_Wolfsburg_Leipzig_Foul_25_W_1.mp4/	4	7	SSW	1	1	1	1	4591
	/1_Monaco_Montpellier_Foul_25_W_1.mp4/1_Monaco_Montpellier_Foul_25_W_1.mp4/	4	8	SSW	1	1	0	1	818
	/1_Vitoria_Vilafranquese_Red_25_W_1.mp4/1_Vitoria_Vilafranquese_Red_25_W_1.mp4/	4	9	SSW	3	0	0	1	720
	/1_Sparta_PSV_Red_25_W_1.mp4/1_Sparta_PSV_Red_25_W_1.mp4/	4	10	SSW	3	0	1	3	4577
	/1_WerderBremen_Mainz_Foul_25_W_1.mp4/1_WerderBremen_Mainz_Foul_25_W_1.mp4/	4	11	SSW	1	0	1	1	1863
	/1_Wolfsburg_Schalke_Yellow_25_W_1.mp4/1_Wolfsburg_Schalke_Yellow_25_W_1.mp4/	4	12	SSW	2	1	1	2	160
	/1_Willem_Roda_Foul_25_W_1.mp4/1_Willem_Roda_Foul_25_W_1.mp4/	4	13	SSW	1	0	1	2	1659
	/2_Fenerbahce_Genclerbirligi_Foul_25_W_1.mp4/2_Fenerbahce_Genclerbirligi_Foul_25_W_1.mp4/	4	14	SSW	1	1	0	0	8101
	/1_Stuttgart_Freiburg_Foul_25_W_1.mp4/1_Stuttgart_Freiburg_Foul_25_W_1.mp4/	4	15	SSW	1	0	1	1	2159
P2_2_173	/4_Rennes_PSG_Yellow_25_W_1.mp4/4_Rennes_PSG_Yellow_100_W_1.mp4/	1	1	SRW	2	0	0	1	16721
	/3_Juve_Torino_Foul_25_W_1.mp4/3_Juve_Torino_Foul_100_W_1.mp4/	1	2	SRW	1	1	1	2	5920
	/2_WerderBremen_Mainz_Foul_25_W_1.mp4/2_WerderBremen_Mainz_Foul_100_W_1.mp4/	1	3	SRW	1	0	0	0	10481
	/2_Leipzig_Hamburger_Foul_25_W_1.mp4/2_Leipzig_Hamburger_Foul_100_W_1.mp4/	1	4	SRW	1	1	1	1	10040
	/2_Vitoria_Vilafranquese_Red_25_W_1.mp4/2_Vitoria_Vilafranquese_Red_100_W_1.mp4/	1	5	SRW	3	2	1	3	7154
	/3_Gent_Oostende_Yellow_25_W_1.mp4/3_Gent_Oostende_Yellow_100_W_1.mp4/	1	6	SRW	2	1	1	2	6152
	/2_Gent_Oostende_Foul_25_W_1.mp4/2_Gent_Oostende_Foul_100_W_1.mp4/	1	7	SRW	1	1	1	2	5800
	/2_Lille_SaintEtienne_Yellow_25_W_1.mp4/2_Lille_SaintEtienne_Yellow_100_W_1.mp4/	1	8	SRW	2	0	1	2	6520
	/3_Leipzig_Hamburger_Yellow_25_W_1.mp4/3_Leipzig_Hamburger_Yellow_100_W_1.mp4/	1	9	SRW	2	2	1	2	8132
	/2_Rennes_PSG_Red_25_W_1.mp4/2_Rennes_PSG_Red_100_W_1.mp4/	1	10	SRW	3	2	1	3	7612
	/2_Stuttgart_Freiburg_Yellow_25_W_1.mp4/2_Stuttgart_Freiburg_Yellow_100_W_1.mp4/	1	11	SRW	2	1	0	1	9392
	/3_Rennes_PSG_Yellow_25_W_1.mp4/3_Rennes_PSG_Yellow_100_W_1.mp4/	1	12	SRW	2	1	0	2	9904
	/4_Leipzig_Hamburger_Foul_25_W_1.mp4/4_Leipzig_Hamburger_Foul_100_W_1.mp4/	1	13	SRW	1	1	1	2	9799
	/3_Lille_SaintEtienne_Yellow_25_W_1.mp4/3_Lille_SaintEtienne_Yellow_100_W_1.mp4/	1	14	SRW	2	1	1	2	6000
	/2_Juve_Torino_Foul_25_W_1.mp4/2_Juve_Torino_Foul_100_W_1.mp4/	1	15	SRW	1	2	1	3	4642
	/1_Koln_Leverkusen_Red_100_W_1.mp4/1_Koln_Leverkusen_Red_25_W_1.mp4/	2	1	RSW	3	2	1	3	6079
	/1_Juve_Torino_Foul_100_W_1.mp4/1_Juve_Torino_Foul_25_W_1.mp4/	2	2	RSW	1	1	1	2	5610
	/1_Hamburg_Hannover_Yellow_100_W_1.mp4/1_Hamburg_Hannover_Yellow_25_W_1.mp4/	2	3	RSW	2	1	1	2	4079
	/1_Hamburg_Freiburg_Yellow_100_W_1.mp4/1_Hamburg_Freiburg_Yellow_25_W_1.mp4/	2	4	RSW	2	1	1	2	9160
	/1_Kasimpasa_Bursaspor_Red_100_W_1.mp4/1_Kasimpasa_Bursaspor_Red_25_W_1.mp4/	2	5	RSW	3	1	1	2	3961
	/1_Leverkusen_Dortmund_Yellow_100_W_1.mp4/1_Leverkusen_Dortmund_Yellow_25_W_1.mp4/	2	6	RSW	2	1	0	2	14879
	/1_Hannover_Dortmund_Red_100_W_1.mp4/1_Hannover_Dortmund_Red_25_W_1.mp4/	2	7	RSW	3	1	1	3	9201
	/1_Hamburg_Mainz_Red_100_W_1.mp4/1_Hamburg_Mainz_Red_25_W_1.mp4/	2	8	RSW	3	0	1	0	2576
	/1_Gotzepe_Besiktas_Red_100_W_1.mp4/1_Gotzepe_Besiktas_Red_25_W_1.mp4/	2	9	RSW	3	1	1	2	8922
	/1_Leverkusen_Schalke_Yellow_100_W_1.mp4/1_Leverkusen_Schalke_Yellow_25_W_1.mp4/	2	10	RSW	2	0	1	0	8511
	/1_Feyenoord_PSV_Yellow_100_W_1.mp4/1_Feyenoord_PSV_Yellow_25_W_1.mp4/	2	11	RSW	2	1	1	2	5148
	/1_Leipzig_Hamburger_Yellow_100_W_1.mp4/1_Leipzig_Hamburger_Yellow_25_W_1.mp4/	2	12	RSW	2	2	1	3	6760
	/1_Lille_SaintEtienne_Yellow_100_W_1.mp4/1_Lille_SaintEtienne_Yellow_25_W_1.mp4/	2	13	RSW	2	1	0	2	5071
	/1_Groningen_PSV_Red_100_W_1.mp4/1_Groningen_PSV_Red_25_W_1.mp4/	2	14	RSW	3	1	1	1	9280
	/1_Gent_Oostende_Foul_100_W_1.mp4/1_Gent_Oostende_Foul_25_W_1.mp4/	2	15	RSW	1	0	1	1	8992
	/1_Augsburg_Wolfsburg_Red_100_W_1.mp4/1_Augsburg_Wolfsburg_Red_100_W_1.mp4/	3	1	RRW	3	0	0	3	9480
	/1_Feyenoord_Excelsior_Red_100_W_1.mp4/1_Feyenoord_Excelsior_Red_100_W_1.mp4/	3	2	RRW	3	1	1	2	7952
	/1_AlNassr_AlFateh_Red_100_W_1.mp4/1_AlNassr_AlFateh_Red_100_W_1.mp4/	3	3	RRW	3	2	1	3	4640
	/1_Fenerbahce_Genclerbirligi_Yellow_100_W_1.mp4/1_Fenerbahce_Genclerbirligi_Yellow_100_W_1.mp4/	3	4	RRW	2	1	1	2	7650
	/1_AlHilal_AlHittifaq_Foul_100_W_1.mp4/1_AlHilal_AlHittifaq_Foul_100_W_1.mp4/	3	5	RRW	1	1	1	2	5841
	/1_Bayern_Leipzig_Red_100_W_1.mp4/1_Bayern_Leipzig_Red_100_W_1.mp4/	3	6	RRW	3	1	1	3	7207
	/1_Bayern_Hoffenheim_Yellow_100_W_1.mp4/1_Bayern_Hoffenheim_Yellow_100_W_1.mp4/	3	7	RRW	2	2	1	2	8999
	/1_Feyenoord_Cambuur_Red_100_W_1.mp4/1_Feyenoord_Cambuur_Red_100_W_1.mp4/	3	8	RRW	3	2	1	2	7250
	/1_Darmstadt_WerderBremen_Foul_100_W_1.mp4/1_Darmstadt_WerderBremen_Foul_100_W_1.mp4/	3	9	RRW	1	1	0	1	9688
	/1_Bursaspor_Antalyaspor_Red_100_W_1.mp4/1_Bursaspor_Antalyaspor_Red_100_W_1.mp4/	3	10	RRW	3	2	1	3	2681
	/1_DeGraafschap_Heerenveen_Foul_100_W_1.mp4/1_DeGraafschap_Heerenveen_Foul_100_W_1.mp4/	3	11	RRW	1	0	0	0	6505
	/1_AlFaisaly_AlAhli_Red_100_W_1.mp4/1_AlFaisaly_AlAhli_Red_100_W_1.mp4/	3	12	RRW	3	2	1	3	4048
	/1_AlShabab_AlTaawon_Red_100_W_1.mp4/1_AlShabab_AlTaawon_Red_100_W_1.mp4/	3	13	RRW	3	2	1	2	4772
	/1_Dortmund_Freiburg_Foul_100_W_1.mp4/1_Dortmund_Freiburg_Foul_100_W_1.mp4/	3	14	RRW	1	2	1	2	5152
	/1_AlNassr_AlIttihad_Red_100_W_1.mp4/1_AlNassr_AlIttihad_Red_100_W_1.mp4/	3	15	RRW	3	1	1	3	7279
	/2_Fenerbahce_Genclerbirligi_Foul_25_W_1.mp4/2_Fenerbahce_Genclerbirligi_Foul_25_W_1.mp4/	4	1	SSW	1	1	1	1	7644
	/1_Stuttgart_Freiburg_Foul_25_W_1.mp4/1_Stuttgart_Freiburg_Foul_25_W_1.mp4/	4	2	SSW	1	0	0	0	8639
	/1_Vitoria_Vilafranquese_Red_25_W_1.mp4/1_Vitoria_Vilafranquese_Red_25_W_1.mp4/	4	3	SSW	3	0	0	1	2212
	/2_Bayern_Hoffenheim_Yellow_25_W_1.mp4/2_Bayern_Hoffenheim_Yellow_25_W_1.mp4/	4	4	SSW	2	1	1	2	1488
	/1_Sparta_PSV_Red_25_W_1.mp4/1_Sparta_PSV_Red_25_W_1.mp4/	4	5	SSW	3	1	0	3	10010
	/1_Monaco_Montpellier_Foul_25_W_1.mp4/1_Monaco_Montpellier_Foul_25_W_1.mp4/	4	6	SSW	1	0	0	2	896
	/2_Feyenoord_PSV_Yellow_25_W_1.mp4/2_Feyenoord_PSV_Yellow_25_W_1.mp4/	4	7	SSW	2	1	1	2	2395
	/1_WerderBremen_Mainz_Foul_25_W_1.mp4/1_WerderBremen_Mainz_Foul_25_W_1.mp4/	4	8	SSW	1	0	0	0	6516
	/1_Mainz_Koln_Red_25_W_1.mp4/1_Mainz_Koln_Red_25_W_1.mp4/	4	9	SSW	3	0	0	0	7240
	/1_Willem_Roda_Foul_25_W_1.mp4/1_Willem_Roda_Foul_25_W_1.mp4/	4	10	SSW	1	1	1	1	5083
	/1_Wolfsburg_Schalke_Yellow_25_W_1.mp4/1_Wolfsburg_Schalke_Yellow_25_W_1.mp4/	4	11	SSW	2	1	1	2	2120
	/1_Rennes_PSG_Foul_25_W_1.mp4/1_Rennes_PSG_Foul_25_W_1.mp4/	4	12	SSW	1	1	1	1	1480
	/1_Mainz_Bremen_Yellow_25_W_1.mp4/1_Mainz_Bremen_Yellow_25_W_1.mp4/	4	13	SSW	2	2	1	3	2120
	/1_Wolfsburg_Leipzig_Foul_25_W_1.mp4/1_Wolfsburg_Leipzig_Foul_25_W_1.mp4/	4	14	SSW	1	1	1	1	5572
	/2_AlHilal_AlHittifaq_Foul_25_W_1.mp4/2_AlHilal_AlHittifaq_Foul_25_W_1.mp4/	4	15	SSW	1	0	1	1	1720
P2_3	/2_Gent_Oostende_Foul_100_W_1.mp4/2_Gent_Oostende_Foul_100_W_1.mp4/	1	1	RRW	1	0	1	1	10569
	/2_Leipzig_Hamburger_Foul_100_W_1.mp4/2_Leipzig_Hamburger_Foul_100_W_1.mp4/	1	2	RRW	1	1	0	1	8843
	/2_WerderBremen_Mainz_Foul_100_W_1.mp4/2_WerderBremen_Mainz_Foul_100_W_1.mp4/	1	3	RRW	1	0	0	0	8080
	/3_Lille_SaintEtienne_Yellow_100_W_1.mp4/3_Lille_SaintEtienne_Yellow_100_W_1.mp4/	1	4	RRW	2	2	1	3	7080
	/2_Rennes_PSG_Red_100_W_1.mp4/2_Rennes_PSG_Red_100_W_1.mp4/	1	5	RRW	3	0	1	2	6240
	/3_Gent_Oostende_Yellow_100_W_1.mp4/3_Gent_Oostende_Yellow_100_W_1.mp4/	1	6	RRW	2	1	1	1	7721
	/2_Lille_SaintEtienne_Yellow_100_W_1.mp4/2_Lille_SaintEtienne_Yellow_100_W_1.mp4/	1	7	RRW	2	0	1	1	3293
	/2_Vitoria_Vilafranquese_Red_100_W_1.mp4/2_Vitoria_Vilafranquese_Red_100_W_1.mp4/	1	8	RRW	3	2	1	3	3600
	/4_Rennes_PSG_Yellow_100_W_1.mp4/4_Rennes_PSG_Yellow_100_W_1.mp4/	1	9	RRW	2	0	0	1	7375
	/4_Leipzig_Hamburger_Foul_100_W_1.mp4/4_Leipzig_Hamburger_Foul_100_W_1.mp4/	1	10	RRW	1	0	0	1	5561
	/3_Rennes_PSG_Yellow_100_W_1.mp4/3_Rennes_PSG_Yellow_100_W_1.mp4/	1	11	RRW	2	1	1	3	11037
	/2_Stuttgart_Freiburg_Yellow_100_W_1.mp4/2_Stuttgart_Freiburg_Yellow_100_W_1.mp4/	1	12	RRW	2	1	0	1	9925
	/3_Leipzig_Hamburger_Yellow_100_W_1.mp4/3_Leipzig_Hamburger_Yellow_100_W_1.mp4/	1	13	RRW	2	1	1	2	4878
	/3_Juve_Torino_Foul_100_W_1.mp4/3_Juve_Torino_Foul_100_W_1.mp4/	1	14	RRW	1	1	1	2	10483
	/2_Juve_Torino_Foul_100_W_1.mp4/2_Juve_Torino_Foul_100_W_1.mp4/	1	15	RRW	1	0	0	0	8505
	/1_Leipzig_Hamburger_Yellow_25_W_1.mp4/1_Leipzig_Hamburger_Yellow_25_W_1.mp4/	2	1	SSW	2	2	1	2	12185
	/1_Kasimpasa_Bursaspor_Red_25_W_1.mp4/1_Kasimpasa_Bursaspor_Red_25_W_1.mp4/	2	2	SSW	3	0	0	1	3240
	/1_Lille_SaintEtienne_Yellow_25_W_1.mp4/1_Lille_SaintEtienne_Yellow_25_W_1.mp4/	2	3	SSW	2	1	1	2	11012
	/1_Groningen_PSV_Red_25_W_1.mp4/1_Groningen_PSV_Red_25_W_1.mp4/	2	4	SSW	3	0	0	1	9031
	/1_Hamburg_Freiburg_Yellow_25_W_1.mp4/1_Hamburg_Freiburg_Yellow_25_W_1.mp4/	2	5	SSW	2	2	1	2	6681
	/1_Juve_Torino_Foul_25_W_1.mp4/1_Juve_Torino_Foul_25_W_1.mp4/	2	6	SSW	1	2	1	2	5120
	/1_Gent_Oostende_Foul_25_W_1.mp4/1_Gent_Oostende_Foul_25_W_1.mp4/	2	7	SSW	1	0	0	1	10281
	/1_Hamburg_Mainz_Red_25_W_1.mp4/1_Hamburg_Mainz_Red_25_W_1.mp4/	2	8	SSW	3	0	0	1	6960
	/1_Koln_Leverkusen_Red_25_W_1.mp4/1_Koln_Leverkusen_Red_25_W_1.mp4/	2	9	SSW	3	0	0	0	10375
	/1_Gotzepe_Besiktas_Red_25_W_1.mp4/1_Gotzepe_Besiktas_Red_25_W_1.mp4/	2	10	SSW	3	1	1	2	5841
	/1_Leverkusen_Dortmund_Yellow_25_W_1.mp4/1_Leverkusen_Dortmund_Yellow_25_W_1.mp4/	2	11	SSW	2	1	1	2	7528
	/1_Leverkusen_Schalke_Yellow_25_W_1.mp4/1_Leverkusen_Schalke_Yellow_25_W_1.mp4/	2	12	SSW	2	0	0	0	8160
	/1_Feyenoord_PSV_Yellow_25_W_1.mp4/1_Feyenoord_PSV_Yellow_25_W_1.mp4/	2	13	SSW	2	0	1	2	9566
	/1_Hamburg_Hannover_Yellow_25_W_1.mp4/1_Hamburg_Hannover_Yellow_25_W_1.mp4/	2	14	SSW	2	0	0	0	15603
	/1_Hannover_Dortmund_Red_25_W_1.mp4/1_Hannover_Dortmund_Red_25_W_1.mp4/	2	15	SSW	3	0	1	3	5799
	/1_AlShabab_AlTaawon_Red_100_W_1.mp4/1_AlShabab_AlTaawon_Red_25_W_1.mp4/	3	1	RSW	3	2	1	3	4673
	/1_DeGraafschap_Heerenveen_Foul_100_W_1.mp4/1_DeGraafschap_Heerenveen_Foul_25_W_1.mp4/	3	2	RSW	1	0	1	1	8975
	/1_Feyenoord_Excelsior_Red_100_W_1.mp4/1_Feyenoord_Excelsior_Red_25_W_1.mp4/	3	3	RSW	3	1	1	2	4479
	/1_AlNassr_AlIttihad_Red_100_W_1.mp4/1_AlNassr_AlIttihad_Red_25_W_1.mp4/	3	4	RSW	3	0	0	0	11669
	/1_Augsburg_Wolfsburg_Red_100_W_1.mp4/1_Augsburg_Wolfsburg_Red_25_W_1.mp4/	3	5	RSW	3	0	0	0	6624
	/1_Darmstadt_WerderBremen_Foul_100_W_1.mp4/1_Darmstadt_WerderBremen_Foul_25_W_1.mp4/	3	6	RSW	1	0	0	0	7000
	/1_Bursaspor_Antalyaspor_Red_100_W_1.mp4/1_Bursaspor_Antalyaspor_Red_25_W_1.mp4/	3	7	RSW	3	2	1	3	14495
	/1_Bayern_Hoffenheim_Yellow_100_W_1.mp4/1_Bayern_Hoffenheim_Yellow_25_W_1.mp4/	3	8	RSW	2	0	0	0	8743
	/1_Fenerbahce_Genclerbirligi_Yellow_100_W_1.mp4/1_Fenerbahce_Genclerbirligi_Yellow_25_W_1.mp4/	3	9	RSW	2	0	0	1	7919
	/1_AlFaisaly_AlAhli_Red_100_W_1.mp4/1_AlFaisaly_AlAhli_Red_25_W_1.mp4/	3	10	RSW	3	2	1	3	8160
	/1_AlHilal_AlHittifaq_Foul_100_W_1.mp4/1_AlHilal_AlHittifaq_Foul_25_W_1.mp4/	3	11	RSW	1	1	0	1	6905
	/1_AlNassr_AlFateh_Red_100_W_1.mp4/1_AlNassr_AlFateh_Red_25_W_1.mp4/	3	12	RSW	3	2	1	3	4839
	/1_Bayern_Leipzig_Red_100_W_1.mp4/1_Bayern_Leipzig_Red_25_W_1.mp4/	3	13	RSW	3	0	1	3	15660
	/1_Dortmund_Freiburg_Foul_100_W_1.mp4/1_Dortmund_Freiburg_Foul_25_W_1.mp4/	3	14	RSW	1	0	0	1	6119
	/1_Feyenoord_Cambuur_Red_100_W_1.mp4/1_Feyenoord_Cambuur_Red_25_W_1.mp4/	3	15	RSW	3	2	1	3	5328
	/1_Monaco_Montpellier_Foul_25_W_1.mp4/1_Monaco_Montpellier_Foul_100_W_1.mp4/	4	1	SRW	1	0	0	1	5261
	/2_AlHilal_AlHittifaq_Foul_25_W_1.mp4/2_AlHilal_AlHittifaq_Foul_100_W_1.mp4/	4	2	SRW	1	0	0	0	4525
	/1_Rennes_PSG_Foul_25_W_1.mp4/1_Rennes_PSG_Foul_100_W_1.mp4/	4	3	SRW	1	0	0	0	5231
	/1_Vitoria_Vilafranquese_Red_25_W_1.mp4/1_Vitoria_Vilafranquese_Red_100_W_1.mp4/	4	4	SRW	3	0	0	1	208
	/1_WerderBremen_Mainz_Foul_25_W_1.mp4/1_WerderBremen_Mainz_Foul_100_W_1.mp4/	4	5	SRW	1	0	0	0	3671
	/2_Feyenoord_PSV_Yellow_25_W_1.mp4/2_Feyenoord_PSV_Yellow_100_W_1.mp4/	4	6	SRW	2	2	1	3	1636
	/1_Mainz_Koln_Red_25_W_1.mp4/1_Mainz_Koln_Red_100_W_1.mp4/	4	7	SRW	3	0	0	0	8480
	/1_Wolfsburg_Leipzig_Foul_25_W_1.mp4/1_Wolfsburg_Leipzig_Foul_100_W_1.mp4/	4	8	SRW	1	0	0	1	759
	/1_Stuttgart_Freiburg_Foul_25_W_1.mp4/1_Stuttgart_Freiburg_Foul_100_W_1.mp4/	4	9	SRW	1	0	0	1	2166
	/1_Sparta_PSV_Red_25_W_1.mp4/1_Sparta_PSV_Red_100_W_1.mp4/	4	10	SRW	3	0	0	0	7680
	/2_Fenerbahce_Genclerbirligi_Foul_25_W_1.mp4/2_Fenerbahce_Genclerbirligi_Foul_100_W_1.mp4/	4	11	SRW	1	0	0	1	6183
	/1_Wolfsburg_Schalke_Yellow_25_W_1.mp4/1_Wolfsburg_Schalke_Yellow_100_W_1.mp4/	4	12	SRW	2	1	1	2	8441
	/2_Bayern_Hoffenheim_Yellow_25_W_1.mp4/2_Bayern_Hoffenheim_Yellow_100_W_1.mp4/	4	13	SRW	2	0	0	1	2794
	/1_Willem_Roda_Foul_25_W_1.mp4/1_Willem_Roda_Foul_100_W_1.mp4/	4	14	SRW	1	0	0	1	4039
	/1_Mainz_Bremen_Yellow_25_W_1.mp4/1_Mainz_Bremen_Yellow_100_W_1.mp4/	4	15	SRW	2	1	1	2	5840
P2_6	/2_Bayern_Hoffenheim_Yellow_25_T_1.mp4/2_Bayern_Hoffenheim_Yellow_25_T_1.mp4/	1	1	SST	2	0	0	1	5961
	/1_Sparta_PSV_Red_25_T_1.mp4/1_Sparta_PSV_Red_25_T_1.mp4/	1	2	SST	3	0	1	1	14071
	/1_Monaco_Montpellier_Foul_25_T_1.mp4/1_Monaco_Montpellier_Foul_25_T_1.mp4/	1	3	SST	1	0	0	1	4998
	/1_Stuttgart_Freiburg_Foul_25_T_1.mp4/1_Stuttgart_Freiburg_Foul_25_T_1.mp4/	1	4	SST	1	0	0	0	9704
	/1_Wolfsburg_Schalke_Yellow_25_T_1.mp4/1_Wolfsburg_Schalke_Yellow_25_T_1.mp4/	1	5	SST	2	0	0	1	11286
	/2_AlHilal_AlHittifaq_Foul_25_T_1.mp4/2_AlHilal_AlHittifaq_Foul_25_T_1.mp4/	1	6	SST	1	0	0	0	7890
	/1_Mainz_Bremen_Yellow_25_T_1.mp4/1_Mainz_Bremen_Yellow_25_T_1.mp4/	1	7	SST	2	1	0	2	8842
	/1_Vitoria_Vilafranquese_Red_25_T_1.mp4/1_Vitoria_Vilafranquese_Red_25_T_1.mp4/	1	8	SST	3	1	0	2	10900
	/1_Wolfsburg_Leipzig_Foul_25_T_1.mp4/1_Wolfsburg_Leipzig_Foul_25_T_1.mp4/	1	9	SST	1	0	0	1	5355
	/2_Fenerbahce_Genclerbirligi_Foul_25_T_1.mp4/2_Fenerbahce_Genclerbirligi_Foul_25_T_1.mp4/	1	10	SST	1	1	1	2	4031
	/1_Mainz_Koln_Red_25_T_1.mp4/1_Mainz_Koln_Red_25_T_1.mp4/	1	11	SST	3	0	1	0	5453
	/1_WerderBremen_Mainz_Foul_25_T_1.mp4/1_WerderBremen_Mainz_Foul_25_T_1.mp4/	1	12	SST	1	1	1	0	14519
	/1_Rennes_PSG_Foul_25_T_1.mp4/1_Rennes_PSG_Foul_25_T_1.mp4/	1	13	SST	1	0	1	0	9240
	/1_Willem_Roda_Foul_25_T_1.mp4/1_Willem_Roda_Foul_25_T_1.mp4/	1	14	SST	1	1	0	1	9669
	/2_Feyenoord_PSV_Yellow_25_T_1.mp4/2_Feyenoord_PSV_Yellow_25_T_1.mp4/	1	15	SST	2	1	1	2	7831
	/1_Augsburg_Wolfsburg_Red_100_T_1.mp4/1_Augsburg_Wolfsburg_Red_100_T_1.mp4/	2	1	RRT	3	0	1	2	10432
	/1_AlHilal_AlHittifaq_Foul_100_T_1.mp4/1_AlHilal_AlHittifaq_Foul_100_T_1.mp4/	2	2	RRT	1	1	1	2	5479
	/1_Dortmund_Freiburg_Foul_100_T_1.mp4/1_Dortmund_Freiburg_Foul_100_T_1.mp4/	2	3	RRT	1	1	1	2	4400
	/1_AlNassr_AlFateh_Red_100_T_1.mp4/1_AlNassr_AlFateh_Red_100_T_1.mp4/	2	4	RRT	3	2	1	2	5711
	/1_Feyenoord_Cambuur_Red_100_T_1.mp4/1_Feyenoord_Cambuur_Red_100_T_1.mp4/	2	5	RRT	3	2	0	3	9241
	/1_AlFaisaly_AlAhli_Red_100_T_1.mp4/1_AlFaisaly_AlAhli_Red_100_T_1.mp4/	2	6	RRT	3	2	1	3	4443
	/1_AlShabab_AlTaawon_Red_100_T_1.mp4/1_AlShabab_AlTaawon_Red_100_T_1.mp4/	2	7	RRT	3	2	1	3	6202
	/1_AlNassr_AlIttihad_Red_100_T_1.mp4/1_AlNassr_AlIttihad_Red_100_T_1.mp4/	2	8	RRT	3	0	1	2	46399
	/1_Bayern_Leipzig_Red_100_T_1.mp4/1_Bayern_Leipzig_Red_100_T_1.mp4/	2	9	RRT	3	1	1	1	38598
	/1_Fenerbahce_Genclerbirligi_Yellow_100_T_1.mp4/1_Fenerbahce_Genclerbirligi_Yellow_100_T_1.mp4/	2	10	RRT	2	1	0	1	4872
	/1_DeGraafschap_Heerenveen_Foul_100_T_1.mp4/1_DeGraafschap_Heerenveen_Foul_100_T_1.mp4/	2	11	RRT	1	1	1	1	4910
	/1_Bayern_Hoffenheim_Yellow_100_T_1.mp4/1_Bayern_Hoffenheim_Yellow_100_T_1.mp4/	2	12	RRT	2	1	0	1	7719
	/1_Bursaspor_Antalyaspor_Red_100_T_1.mp4/1_Bursaspor_Antalyaspor_Red_100_T_1.mp4/	2	13	RRT	3	1	1	2	7087
	/1_Feyenoord_Excelsior_Red_100_T_1.mp4/1_Feyenoord_Excelsior_Red_100_T_1.mp4/	2	14	RRT	3	1	1	2	5117
	/1_Darmstadt_WerderBremen_Foul_100_T_1.mp4/1_Darmstadt_WerderBremen_Foul_100_T_1.mp4/	2	15	RRT	1	1	0	2	7591
	/1_Leipzig_Hamburger_Yellow_100_T_1.mp4/1_Leipzig_Hamburger_Yellow_25_T_1.mp4/	3	1	RST	2	1	1	2	6577
	/1_Gent_Oostende_Foul_100_T_1.mp4/1_Gent_Oostende_Foul_25_T_1.mp4/	3	2	RST	1	0	1	1	8999
	/1_Feyenoord_PSV_Yellow_100_T_1.mp4/1_Feyenoord_PSV_Yellow_25_T_1.mp4/	3	3	RST	2	1	0	2	4017
	/1_Lille_SaintEtienne_Yellow_100_T_1.mp4/1_Lille_SaintEtienne_Yellow_25_T_1.mp4/	3	4	RST	2	1	0	2	13032
	/1_Groningen_PSV_Red_100_T_1.mp4/1_Groningen_PSV_Red_25_T_1.mp4/	3	5	RST	3	2	1	3	1731
	/1_Gotzepe_Besiktas_Red_100_T_1.mp4/1_Gotzepe_Besiktas_Red_25_T_1.mp4/	3	6	RST	3	2	1	3	8939
	/1_Kasimpasa_Bursaspor_Red_100_T_1.mp4/1_Kasimpasa_Bursaspor_Red_25_T_1.mp4/	3	7	RST	3	1	1	2	4963
	/1_Juve_Torino_Foul_100_T_1.mp4/1_Juve_Torino_Foul_25_T_1.mp4/	3	8	RST	1	2	1	2	6524
	/1_Leverkusen_Dortmund_Yellow_100_T_1.mp4/1_Leverkusen_Dortmund_Yellow_25_T_1.mp4/	3	9	RST	2	2	1	3	7244
	/1_Hamburg_Freiburg_Yellow_100_T_1.mp4/1_Hamburg_Freiburg_Yellow_25_T_1.mp4/	3	10	RST	2	1	0	2	5440
	/1_Hamburg_Hannover_Yellow_100_T_1.mp4/1_Hamburg_Hannover_Yellow_25_T_1.mp4/	3	11	RST	2	0	1	1	13094
	/1_Koln_Leverkusen_Red_100_T_1.mp4/1_Koln_Leverkusen_Red_25_T_1.mp4/	3	12	RST	3	2	1	3	3801
	/1_Leverkusen_Schalke_Yellow_100_T_1.mp4/1_Leverkusen_Schalke_Yellow_25_T_1.mp4/	3	13	RST	2	0	0	2	17645
	/1_Hannover_Dortmund_Red_100_T_1.mp4/1_Hannover_Dortmund_Red_25_T_1.mp4/	3	14	RST	3	0	0	3	7000
	/1_Hamburg_Mainz_Red_100_T_1.mp4/1_Hamburg_Mainz_Red_25_T_1.mp4/	3	15	RST	3	2	1	1	13847
	/2_Rennes_PSG_Red_25_T_1.mp4/2_Rennes_PSG_Red_100_T_1.mp4/	4	1	SRT	3	1	1	3	10448
	/3_Gent_Oostende_Yellow_25_T_1.mp4/3_Gent_Oostende_Yellow_100_T_1.mp4/	4	2	SRT	2	1	1	2	3800
	/3_Juve_Torino_Foul_25_T_1.mp4/3_Juve_Torino_Foul_100_T_1.mp4/	4	3	SRT	1	0	0	1	3400
	/4_Rennes_PSG_Yellow_25_T_1.mp4/4_Rennes_PSG_Yellow_100_T_1.mp4/	4	4	SRT	2	0	0	0	8774
	/2_Leipzig_Hamburger_Foul_25_T_1.mp4/2_Leipzig_Hamburger_Foul_100_T_1.mp4/	4	5	SRT	1	1	1	1	6613
	/2_Gent_Oostende_Foul_25_T_1.mp4/2_Gent_Oostende_Foul_100_T_1.mp4/	4	6	SRT	1	1	1	1	14719
	/3_Lille_SaintEtienne_Yellow_25_T_1.mp4/3_Lille_SaintEtienne_Yellow_100_T_1.mp4/	4	7	SRT	2	1	1	2	3306
	/4_Leipzig_Hamburger_Foul_25_T_1.mp4/4_Leipzig_Hamburger_Foul_100_T_1.mp4/	4	8	SRT	1	0	0	1	6168
	/3_Rennes_PSG_Yellow_25_T_1.mp4/3_Rennes_PSG_Yellow_100_T_1.mp4/	4	9	SRT	2	1	1	2	6323
	/3_Leipzig_Hamburger_Yellow_25_T_1.mp4/3_Leipzig_Hamburger_Yellow_100_T_1.mp4/	4	10	SRT	2	1	0	2	5160
	/2_Lille_SaintEtienne_Yellow_25_T_1.mp4/2_Lille_SaintEtienne_Yellow_100_T_1.mp4/	4	11	SRT	2	0	1	1	5249
	/2_Stuttgart_Freiburg_Yellow_25_T_1.mp4/2_Stuttgart_Freiburg_Yellow_100_T_1.mp4/	4	12	SRT	2	0	0	0	7030
	/2_Vitoria_Vilafranquese_Red_25_T_1.mp4/2_Vitoria_Vilafranquese_Red_100_T_1.mp4/	4	13	SRT	3	2	1	2	4000
	/2_Juve_Torino_Foul_25_T_1.mp4/2_Juve_Torino_Foul_100_T_1.mp4/	4	14	SRT	1	2	1	3	1080
	/2_WerderBremen_Mainz_Foul_25_T_1.mp4/2_WerderBremen_Mainz_Foul_100_T_1.mp4/	4	15	SRT	1	0	0	0	9031
P2_7	/2_Feyenoord_PSV_Yellow_25_T_1.mp4/2_Feyenoord_PSV_Yellow_100_T_1.mp4/	1	1	SRT	2	2	1	3	3019
	/2_Bayern_Hoffenheim_Yellow_25_T_1.mp4/2_Bayern_Hoffenheim_Yellow_100_T_1.mp4/	1	2	SRT	2	1	0	2	1294
	/2_Fenerbahce_Genclerbirligi_Foul_25_T_1.mp4/2_Fenerbahce_Genclerbirligi_Foul_100_T_1.mp4/	1	3	SRT	1	2	0	3	3016
	/1_Wolfsburg_Schalke_Yellow_25_T_1.mp4/1_Wolfsburg_Schalke_Yellow_100_T_1.mp4/	1	4	SRT	2	0	0	1	5600
	/1_Wolfsburg_Leipzig_Foul_25_T_1.mp4/1_Wolfsburg_Leipzig_Foul_100_T_1.mp4/	1	5	SRT	1	0	0	1	2553
	/1_Sparta_PSV_Red_25_T_1.mp4/1_Sparta_PSV_Red_100_T_1.mp4/	1	6	SRT	3	1	1	3	815
	/1_WerderBremen_Mainz_Foul_25_T_1.mp4/1_WerderBremen_Mainz_Foul_100_T_1.mp4/	1	7	SRT	1	0	0	0	789
	/1_Vitoria_Vilafranquese_Red_25_T_1.mp4/1_Vitoria_Vilafranquese_Red_100_T_1.mp4/	1	8	SRT	3	1	0	2	3690
	/1_Mainz_Koln_Red_25_T_1.mp4/1_Mainz_Koln_Red_100_T_1.mp4/	1	9	SRT	3	0	1	2	1692
	/1_Rennes_PSG_Foul_25_T_1.mp4/1_Rennes_PSG_Foul_100_T_1.mp4/	1	10	SRT	1	0	0	0	1719
	/1_Stuttgart_Freiburg_Foul_25_T_1.mp4/1_Stuttgart_Freiburg_Foul_100_T_1.mp4/	1	11	SRT	1	0	0	0	3396
	/1_Mainz_Bremen_Yellow_25_T_1.mp4/1_Mainz_Bremen_Yellow_100_T_1.mp4/	1	12	SRT	2	2	1	2	2760
	/1_Willem_Roda_Foul_25_T_1.mp4/1_Willem_Roda_Foul_100_T_1.mp4/	1	13	SRT	1	0	0	0	2840
	/1_Monaco_Montpellier_Foul_25_T_1.mp4/1_Monaco_Montpellier_Foul_100_T_1.mp4/	1	14	SRT	1	0	0	1	730
	/2_AlHilal_AlHittifaq_Foul_25_T_1.mp4/2_AlHilal_AlHittifaq_Foul_100_T_1.mp4/	1	15	SRT	1	0	0	0	2089
	/1_Dortmund_Freiburg_Foul_100_T_1.mp4/1_Dortmund_Freiburg_Foul_25_T_1.mp4/	2	1	RST	1	1	0	2	1671
	/1_Darmstadt_WerderBremen_Foul_100_T_1.mp4/1_Darmstadt_WerderBremen_Foul_25_T_1.mp4/	2	2	RST	1	1	0	2	1120
	/1_Bayern_Hoffenheim_Yellow_100_T_1.mp4/1_Bayern_Hoffenheim_Yellow_25_T_1.mp4/	2	3	RST	2	1	0	2	689
	/1_Fenerbahce_Genclerbirligi_Yellow_100_T_1.mp4/1_Fenerbahce_Genclerbirligi_Yellow_25_T_1.mp4/	2	4	RST	2	1	0	2	3151
	/1_DeGraafschap_Heerenveen_Foul_100_T_1.mp4/1_DeGraafschap_Heerenveen_Foul_25_T_1.mp4/	2	5	RST	1	0	0	1	7164
	/1_Augsburg_Wolfsburg_Red_100_T_1.mp4/1_Augsburg_Wolfsburg_Red_25_T_1.mp4/	2	6	RST	3	0	1	3	1961
	/1_AlNassr_AlIttihad_Red_100_T_1.mp4/1_AlNassr_AlIttihad_Red_25_T_1.mp4/	2	7	RST	3	1	1	3	800
	/1_AlShabab_AlTaawon_Red_100_T_1.mp4/1_AlShabab_AlTaawon_Red_25_T_1.mp4/	2	8	RST	3	2	1	3	1000
	/1_Feyenoord_Cambuur_Red_100_T_1.mp4/1_Feyenoord_Cambuur_Red_25_T_1.mp4/	2	9	RST	3	1	0	2	2239
	/1_AlHilal_AlHittifaq_Foul_100_T_1.mp4/1_AlHilal_AlHittifaq_Foul_25_T_1.mp4/	2	10	RST	1	0	0	1	4855
	/1_Bursaspor_Antalyaspor_Red_100_T_1.mp4/1_Bursaspor_Antalyaspor_Red_25_T_1.mp4/	2	11	RST	3	1	0	2	2840
	/1_AlNassr_AlFateh_Red_100_T_1.mp4/1_AlNassr_AlFateh_Red_25_T_1.mp4/	2	12	RST	3	2	1	3	2519
	/1_AlFaisaly_AlAhli_Red_100_T_1.mp4/1_AlFaisaly_AlAhli_Red_25_T_1.mp4/	2	13	RST	3	2	1	3	1923
	/1_Feyenoord_Excelsior_Red_100_T_1.mp4/1_Feyenoord_Excelsior_Red_25_T_1.mp4/	2	14	RST	3	2	1	2	8599
	/1_Bayern_Leipzig_Red_100_T_1.mp4/1_Bayern_Leipzig_Red_25_T_1.mp4/	2	15	RST	3	0	0	0	2706
	/1_Groningen_PSV_Red_25_T_1.mp4/1_Groningen_PSV_Red_25_T_1.mp4/	3	1	SST	3	2	1	3	1641
	/1_Gent_Oostende_Foul_25_T_1.mp4/1_Gent_Oostende_Foul_25_T_1.mp4/	3	2	SST	1	0	1	2	541
	/1_Juve_Torino_Foul_25_T_1.mp4/1_Juve_Torino_Foul_25_T_1.mp4/	3	3	SST	1	1	1	2	926
	/1_Leipzig_Hamburger_Yellow_25_T_1.mp4/1_Leipzig_Hamburger_Yellow_25_T_1.mp4/	3	4	SST	2	1	1	2	640
	/1_Hamburg_Freiburg_Yellow_25_T_1.mp4/1_Hamburg_Freiburg_Yellow_25_T_1.mp4/	3	5	SST	2	1	1	2	3921
	/1_Hamburg_Hannover_Yellow_25_T_1.mp4/1_Hamburg_Hannover_Yellow_25_T_1.mp4/	3	6	SST	2	0	1	2	3489
	/1_Hannover_Dortmund_Red_25_T_1.mp4/1_Hannover_Dortmund_Red_25_T_1.mp4/	3	7	SST	3	0	1	2	1283
	/1_Leverkusen_Dortmund_Yellow_25_T_1.mp4/1_Leverkusen_Dortmund_Yellow_25_T_1.mp4/	3	8	SST	2	2	0	3	3647
	/1_Koln_Leverkusen_Red_25_T_1.mp4/1_Koln_Leverkusen_Red_25_T_1.mp4/	3	9	SST	3	1	1	2	4719
	/1_Gotzepe_Besiktas_Red_25_T_1.mp4/1_Gotzepe_Besiktas_Red_25_T_1.mp4/	3	10	SST	3	1	0	3	6847
	/1_Leverkusen_Schalke_Yellow_25_T_1.mp4/1_Leverkusen_Schalke_Yellow_25_T_1.mp4/	3	11	SST	2	0	0	2	720
	/1_Feyenoord_PSV_Yellow_25_T_1.mp4/1_Feyenoord_PSV_Yellow_25_T_1.mp4/	3	12	SST	2	1	0	2	1325
	/1_Hamburg_Mainz_Red_25_T_1.mp4/1_Hamburg_Mainz_Red_25_T_1.mp4/	3	13	SST	3	0	1	3	1039
	/1_Lille_SaintEtienne_Yellow_25_T_1.mp4/1_Lille_SaintEtienne_Yellow_25_T_1.mp4/	3	14	SST	2	0	0	1	558
	/1_Kasimpasa_Bursaspor_Red_25_T_1.mp4/1_Kasimpasa_Bursaspor_Red_25_T_1.mp4/	3	15	SST	3	1	0	2	1122
	/3_Juve_Torino_Foul_100_T_1.mp4/3_Juve_Torino_Foul_100_T_1.mp4/	4	1	RRT	1	1	0	2	840
	/2_Gent_Oostende_Foul_100_T_1.mp4/2_Gent_Oostende_Foul_100_T_1.mp4/	4	2	RRT	1	0	1	1	713
	/2_Lille_SaintEtienne_Yellow_100_T_1.mp4/2_Lille_SaintEtienne_Yellow_100_T_1.mp4/	4	3	RRT	2	0	1	1	1089
	/4_Rennes_PSG_Yellow_100_T_1.mp4/4_Rennes_PSG_Yellow_100_T_1.mp4/	4	4	RRT	2	0	0	1	4535
	/2_WerderBremen_Mainz_Foul_100_T_1.mp4/2_WerderBremen_Mainz_Foul_100_T_1.mp4/	4	5	RRT	1	0	0	1	4208
	/2_Vitoria_Vilafranquese_Red_100_T_1.mp4/2_Vitoria_Vilafranquese_Red_100_T_1.mp4/	4	6	RRT	3	2	1	3	2199
	/2_Rennes_PSG_Red_100_T_1.mp4/2_Rennes_PSG_Red_100_T_1.mp4/	4	7	RRT	3	1	1	2	2561
	/2_Juve_Torino_Foul_100_T_1.mp4/2_Juve_Torino_Foul_100_T_1.mp4/	4	8	RRT	1	1	1	3	4670
	/3_Gent_Oostende_Yellow_100_T_1.mp4/3_Gent_Oostende_Yellow_100_T_1.mp4/	4	9	RRT	2	0	1	2	535
	/4_Leipzig_Hamburger_Foul_100_T_1.mp4/4_Leipzig_Hamburger_Foul_100_T_1.mp4/	4	10	RRT	1	0	0	1	659
	/2_Stuttgart_Freiburg_Yellow_100_T_1.mp4/2_Stuttgart_Freiburg_Yellow_100_T_1.mp4/	4	11	RRT	2	0	0	0	2537
	/2_Leipzig_Hamburger_Foul_100_T_1.mp4/2_Leipzig_Hamburger_Foul_100_T_1.mp4/	4	12	RRT	1	0	0	1	1799
	/3_Leipzig_Hamburger_Yellow_100_T_1.mp4/3_Leipzig_Hamburger_Yellow_100_T_1.mp4/	4	13	RRT	2	1	0	1	5239
	/3_Lille_SaintEtienne_Yellow_100_T_1.mp4/3_Lille_SaintEtienne_Yellow_100_T_1.mp4/	4	14	RRT	2	1	0	1	2183
	/3_Rennes_PSG_Yellow_100_T_1.mp4/3_Rennes_PSG_Yellow_100_T_1.mp4/	4	15	RRT	2	1	1	2	4261
P2_8	/1_Mainz_Bremen_Yellow_100_T_1.mp4/1_Mainz_Bremen_Yellow_100_T_1.mp4/	1	1	RRT	2	2	1	2	5822
	/1_Sparta_PSV_Red_100_T_1.mp4/1_Sparta_PSV_Red_100_T_1.mp4/	1	2	RRT	3	0	0	0	7196
	/2_AlHilal_AlHittifaq_Foul_100_T_1.mp4/2_AlHilal_AlHittifaq_Foul_100_T_1.mp4/	1	3	RRT	1	0	0	0	4321
	/1_Wolfsburg_Leipzig_Foul_100_T_1.mp4/1_Wolfsburg_Leipzig_Foul_100_T_1.mp4/	1	4	RRT	1	0	1	1	8654
	/2_Feyenoord_PSV_Yellow_100_T_1.mp4/2_Feyenoord_PSV_Yellow_100_T_1.mp4/	1	5	RRT	2	2	1	3	5963
	/1_Willem_Roda_Foul_100_T_1.mp4/1_Willem_Roda_Foul_100_T_1.mp4/	1	6	RRT	1	0	0	1	9893
	/1_Stuttgart_Freiburg_Foul_100_T_1.mp4/1_Stuttgart_Freiburg_Foul_100_T_1.mp4/	1	7	RRT	1	0	0	1	7459
	/1_Monaco_Montpellier_Foul_100_T_1.mp4/1_Monaco_Montpellier_Foul_100_T_1.mp4/	1	8	RRT	1	0	0	1	7055
	/1_Mainz_Koln_Red_100_T_1.mp4/1_Mainz_Koln_Red_100_T_1.mp4/	1	9	RRT	3	1	1	2	8236
	/2_Bayern_Hoffenheim_Yellow_100_T_1.mp4/2_Bayern_Hoffenheim_Yellow_100_T_1.mp4/	1	10	RRT	2	1	1	2	2920
	/1_WerderBremen_Mainz_Foul_100_T_1.mp4/1_WerderBremen_Mainz_Foul_100_T_1.mp4/	1	11	RRT	1	0	0	0	4364
	/2_Fenerbahce_Genclerbirligi_Foul_100_T_1.mp4/2_Fenerbahce_Genclerbirligi_Foul_100_T_1.mp4/	1	12	RRT	1	1	1	2	6085
	/1_Wolfsburg_Schalke_Yellow_100_T_1.mp4/1_Wolfsburg_Schalke_Yellow_100_T_1.mp4/	1	13	RRT	2	1	0	1	7265
	/1_Rennes_PSG_Foul_100_T_1.mp4/1_Rennes_PSG_Foul_100_T_1.mp4/	1	14	RRT	1	0	0	1	7286
	/1_Vitoria_Vilafranquese_Red_100_T_1.mp4/1_Vitoria_Vilafranquese_Red_100_T_1.mp4/	1	15	RRT	3	1	0	1	5503
	/1_Bayern_Hoffenheim_Yellow_25_T_1.mp4/1_Bayern_Hoffenheim_Yellow_25_T_1.mp4/	2	1	SST	2	1	1	2	13641
	/1_Bursaspor_Antalyaspor_Red_25_T_1.mp4/1_Bursaspor_Antalyaspor_Red_25_T_1.mp4/	2	2	SST	3	2	1	2	8040
	/1_Bayern_Leipzig_Red_25_T_1.mp4/1_Bayern_Leipzig_Red_25_T_1.mp4/	2	3	SST	3	0	1	1	9571
	/1_Feyenoord_Excelsior_Red_25_T_1.mp4/1_Feyenoord_Excelsior_Red_25_T_1.mp4/	2	4	SST	3	2	1	3	3131
	/1_Fenerbahce_Genclerbirligi_Yellow_25_T_1.mp4/1_Fenerbahce_Genclerbirligi_Yellow_25_T_1.mp4/	2	5	SST	2	1	1	2	3516
	/1_DeGraafschap_Heerenveen_Foul_25_T_1.mp4/1_DeGraafschap_Heerenveen_Foul_25_T_1.mp4/	2	6	SST	1	1	0	0	13070
	/1_AlNassr_AlFateh_Red_25_T_1.mp4/1_AlNassr_AlFateh_Red_25_T_1.mp4/	2	7	SST	3	2	1	3	6010
	/1_AlHilal_AlHittifaq_Foul_25_T_1.mp4/1_AlHilal_AlHittifaq_Foul_25_T_1.mp4/	2	8	SST	1	2	1	3	3451
	/1_Augsburg_Wolfsburg_Red_25_T_1.mp4/1_Augsburg_Wolfsburg_Red_25_T_1.mp4/	2	9	SST	3	0	1	2	2913
	/1_AlShabab_AlTaawon_Red_25_T_1.mp4/1_AlShabab_AlTaawon_Red_25_T_1.mp4/	2	10	SST	3	2	1	3	538
	/1_AlFaisaly_AlAhli_Red_25_T_1.mp4/1_AlFaisaly_AlAhli_Red_25_T_1.mp4/	2	11	SST	3	2	1	3	1721
	/1_Dortmund_Freiburg_Foul_25_T_1.mp4/1_Dortmund_Freiburg_Foul_25_T_1.mp4/	2	12	SST	1	1	0	2	2778
	/1_Feyenoord_Cambuur_Red_25_T_1.mp4/1_Feyenoord_Cambuur_Red_25_T_1.mp4/	2	13	SST	3	1	0	1	6437
	/1_Darmstadt_WerderBremen_Foul_25_T_1.mp4/1_Darmstadt_WerderBremen_Foul_25_T_1.mp4/	2	14	SST	1	2	1	3	6328
	/1_AlNassr_AlIttihad_Red_25_T_1.mp4/1_AlNassr_AlIttihad_Red_25_T_1.mp4/	2	15	SST	3	1	1	3	2649
	/1_Hannover_Dortmund_Red_25_T_1.mp4/1_Hannover_Dortmund_Red_100_T_1.mp4/	3	1	SRT	3	1	0	2	4803
	/1_Lille_SaintEtienne_Yellow_25_T_1.mp4/1_Lille_SaintEtienne_Yellow_100_T_1.mp4/	3	2	SRT	2	1	1	2	4082
	/1_Leverkusen_Schalke_Yellow_25_T_1.mp4/1_Leverkusen_Schalke_Yellow_100_T_1.mp4/	3	3	SRT	2	1	0	1	1130
	/1_Hamburg_Mainz_Red_25_T_1.mp4/1_Hamburg_Mainz_Red_100_T_1.mp4/	3	4	SRT	3	0	1	1	8097
	/1_Hamburg_Freiburg_Yellow_25_T_1.mp4/1_Hamburg_Freiburg_Yellow_100_T_1.mp4/	3	5	SRT	2	1	1	2	1349
	/1_Gotzepe_Besiktas_Red_25_T_1.mp4/1_Gotzepe_Besiktas_Red_100_T_1.mp4/	3	6	SRT	3	2	1	3	1254
	/1_Gent_Oostende_Foul_25_T_1.mp4/1_Gent_Oostende_Foul_100_T_1.mp4/	3	7	SRT	1	1	1	2	3412
	/1_Leipzig_Hamburger_Yellow_25_T_1.mp4/1_Leipzig_Hamburger_Yellow_100_T_1.mp4/	3	8	SRT	2	1	1	2	4731
	/1_Feyenoord_PSV_Yellow_25_T_1.mp4/1_Feyenoord_PSV_Yellow_100_T_1.mp4/	3	9	SRT	2	1	1	2	11285
	/1_Kasimpasa_Bursaspor_Red_25_T_1.mp4/1_Kasimpasa_Bursaspor_Red_100_T_1.mp4/	3	10	SRT	3	1	1	2	3694
	/1_Hamburg_Hannover_Yellow_25_T_1.mp4/1_Hamburg_Hannover_Yellow_100_T_1.mp4/	3	11	SRT	2	1	1	2	1605
	/1_Juve_Torino_Foul_25_T_1.mp4/1_Juve_Torino_Foul_100_T_1.mp4/	3	12	SRT	1	2	1	3	4346
	/1_Leverkusen_Dortmund_Yellow_25_T_1.mp4/1_Leverkusen_Dortmund_Yellow_100_T_1.mp4/	3	13	SRT	2	2	1	2	3320
	/1_Koln_Leverkusen_Red_25_T_1.mp4/1_Koln_Leverkusen_Red_100_T_1.mp4/	3	14	SRT	3	2	1	3	4874
	/1_Groningen_PSV_Red_25_T_1.mp4/1_Groningen_PSV_Red_100_T_1.mp4/	3	15	SRT	3	2	1	3	4076
	/2_WerderBremen_Mainz_Foul_100_T_1.mp4/2_WerderBremen_Mainz_Foul_25_T_1.mp4/	4	1	RST	1	1	0	0	14032
	/2_Vitoria_Vilafranquese_Red_100_T_1.mp4/2_Vitoria_Vilafranquese_Red_25_T_1.mp4/	4	2	RST	3	2	1	2	8818
	/2_Juve_Torino_Foul_100_T_1.mp4/2_Juve_Torino_Foul_25_T_1.mp4/	4	3	RST	1	1	1	2	894
	/3_Gent_Oostende_Yellow_100_T_1.mp4/3_Gent_Oostende_Yellow_25_T_1.mp4/	4	4	RST	2	1	1	2	1747
	/3_Leipzig_Hamburger_Yellow_100_T_1.mp4/3_Leipzig_Hamburger_Yellow_25_T_1.mp4/	4	5	RST	2	1	1	2	3078
	/2_Gent_Oostende_Foul_100_T_1.mp4/2_Gent_Oostende_Foul_25_T_1.mp4/	4	6	RST	1	1	0	0	5076
	/2_Stuttgart_Freiburg_Yellow_100_T_1.mp4/2_Stuttgart_Freiburg_Yellow_25_T_1.mp4/	4	7	RST	2	1	1	2	5131
	/3_Juve_Torino_Foul_100_T_1.mp4/3_Juve_Torino_Foul_25_T_1.mp4/	4	8	RST	1	1	1	1	6379
	/2_Leipzig_Hamburger_Foul_100_T_1.mp4/2_Leipzig_Hamburger_Foul_25_T_1.mp4/	4	9	RST	1	1	0	1	1308
	/2_Lille_SaintEtienne_Yellow_100_T_1.mp4/2_Lille_SaintEtienne_Yellow_25_T_1.mp4/	4	10	RST	2	0	1	1	4514
	/3_Rennes_PSG_Yellow_100_T_1.mp4/3_Rennes_PSG_Yellow_25_T_1.mp4/	4	11	RST	2	1	1	2	235
	/3_Lille_SaintEtienne_Yellow_100_T_1.mp4/3_Lille_SaintEtienne_Yellow_25_T_1.mp4/	4	12	RST	2	1	1	2	1002
	/4_Rennes_PSG_Yellow_100_T_1.mp4/4_Rennes_PSG_Yellow_25_T_1.mp4/	4	13	RST	2	1	1	1	10610
	/2_Rennes_PSG_Red_100_T_1.mp4/2_Rennes_PSG_Red_25_T_1.mp4/	4	14	RST	3	1	1	2	8881
	/4_Leipzig_Hamburger_Foul_100_T_1.mp4/4_Leipzig_Hamburger_Foul_25_T_1.mp4/	4	15	RST	1	0	0	1	484
P3_1	/2_Stuttgart_Freiburg_Yellow_25_W_1.mp4/2_Stuttgart_Freiburg_Yellow_25_W_1.mp4/	1	1	SSW	2	1	1	1	14889
	/3_Rennes_PSG_Yellow_25_W_1.mp4/3_Rennes_PSG_Yellow_25_W_1.mp4/	1	2	SSW	2	0	1	2	15918
	/3_Gent_Oostende_Yellow_25_W_1.mp4/3_Gent_Oostende_Yellow_25_W_1.mp4/	1	3	SSW	2	0	1	1	7200
	/2_Lille_SaintEtienne_Yellow_25_W_1.mp4/2_Lille_SaintEtienne_Yellow_25_W_1.mp4/	1	4	SSW	2	0	1	1	9042
	/3_Juve_Torino_Foul_25_W_1.mp4/3_Juve_Torino_Foul_25_W_1.mp4/	1	5	SSW	1	1	1	3	8800
	/2_Rennes_PSG_Red_25_W_1.mp4/2_Rennes_PSG_Red_25_W_1.mp4/	1	6	SSW	3	1	1	3	5858
	/2_Leipzig_Hamburger_Foul_25_W_1.mp4/2_Leipzig_Hamburger_Foul_25_W_1.mp4/	1	7	SSW	1	0	0	1	6600
	/3_Lille_SaintEtienne_Yellow_25_W_1.mp4/3_Lille_SaintEtienne_Yellow_25_W_1.mp4/	1	8	SSW	2	0	0	0	8760
	/2_WerderBremen_Mainz_Foul_25_W_1.mp4/2_WerderBremen_Mainz_Foul_25_W_1.mp4/	1	9	SSW	1	0	0	0	7104
	/3_Leipzig_Hamburger_Yellow_25_W_1.mp4/3_Leipzig_Hamburger_Yellow_25_W_1.mp4/	1	10	SSW	2	1	1	2	10321
	/2_Juve_Torino_Foul_25_W_1.mp4/2_Juve_Torino_Foul_25_W_1.mp4/	1	11	SSW	1	2	1	3	4239
	/4_Rennes_PSG_Yellow_25_W_1.mp4/4_Rennes_PSG_Yellow_25_W_1.mp4/	1	12	SSW	2	0	0	0	7238
	/2_Vitoria_Vilafranquese_Red_25_W_1.mp4/2_Vitoria_Vilafranquese_Red_25_W_1.mp4/	1	13	SSW	3	2	1	3	4436
	/2_Gent_Oostende_Foul_25_W_1.mp4/2_Gent_Oostende_Foul_25_W_1.mp4/	1	14	SSW	1	0	0	1	5845
	/4_Leipzig_Hamburger_Foul_25_W_1.mp4/4_Leipzig_Hamburger_Foul_25_W_1.mp4/	1	15	SSW	1	0	0	1	6479
	/1_Lille_SaintEtienne_Yellow_100_W_1.mp4/1_Lille_SaintEtienne_Yellow_100_W_1.mp4/	2	1	RRW	2	1	1	2	6400
	/1_Feyenoord_PSV_Yellow_100_W_1.mp4/1_Feyenoord_PSV_Yellow_100_W_1.mp4/	2	2	RRW	2	0	0	1	6485
	/1_Hamburg_Mainz_Red_100_W_1.mp4/1_Hamburg_Mainz_Red_100_W_1.mp4/	2	3	RRW	3	0	1	1	6156
	/1_Hamburg_Hannover_Yellow_100_W_1.mp4/1_Hamburg_Hannover_Yellow_100_W_1.mp4/	2	4	RRW	2	1	1	2	4361
	/1_Hamburg_Freiburg_Yellow_100_W_1.mp4/1_Hamburg_Freiburg_Yellow_100_W_1.mp4/	2	5	RRW	2	1	1	2	11721
	/1_Leipzig_Hamburger_Yellow_100_W_1.mp4/1_Leipzig_Hamburger_Yellow_100_W_1.mp4/	2	6	RRW	2	1	1	2	4656
	/1_Hannover_Dortmund_Red_100_W_1.mp4/1_Hannover_Dortmund_Red_100_W_1.mp4/	2	7	RRW	3	0	0	1	5040
	/1_Gent_Oostende_Foul_100_W_1.mp4/1_Gent_Oostende_Foul_100_W_1.mp4/	2	8	RRW	1	0	0	1	5721
	/1_Leverkusen_Dortmund_Yellow_100_W_1.mp4/1_Leverkusen_Dortmund_Yellow_100_W_1.mp4/	2	9	RRW	2	0	0	2	8283
	/1_Groningen_PSV_Red_100_W_1.mp4/1_Groningen_PSV_Red_100_W_1.mp4/	2	10	RRW	3	0	0	1	4085
	/1_Koln_Leverkusen_Red_100_W_1.mp4/1_Koln_Leverkusen_Red_100_W_1.mp4/	2	11	RRW	3	2	1	3	6197
	/1_Juve_Torino_Foul_100_W_1.mp4/1_Juve_Torino_Foul_100_W_1.mp4/	2	12	RRW	1	1	1	2	3837
	/1_Leverkusen_Schalke_Yellow_100_W_1.mp4/1_Leverkusen_Schalke_Yellow_100_W_1.mp4/	2	13	RRW	2	0	0	0	4362
	/1_Kasimpasa_Bursaspor_Red_100_W_1.mp4/1_Kasimpasa_Bursaspor_Red_100_W_1.mp4/	2	14	RRW	3	0	1	1	5572
	/1_Gotzepe_Besiktas_Red_100_W_1.mp4/1_Gotzepe_Besiktas_Red_100_W_1.mp4/	2	15	RRW	3	1	0	2	9991
	/1_AlHilal_AlHittifaq_Foul_25_W_1.mp4/1_AlHilal_AlHittifaq_Foul_100_W_1.mp4/	3	1	SRW	1	0	0	1	5599
	/1_Darmstadt_WerderBremen_Foul_25_W_1.mp4/1_Darmstadt_WerderBremen_Foul_100_W_1.mp4/	3	2	SRW	1	1	0	2	9351
	/1_Dortmund_Freiburg_Foul_25_W_1.mp4/1_Dortmund_Freiburg_Foul_100_W_1.mp4/	3	3	SRW	1	0	0	1	6996
	/1_AlNassr_AlIttihad_Red_25_W_1.mp4/1_AlNassr_AlIttihad_Red_100_W_1.mp4/	3	4	SRW	3	0	1	0	6954
	/1_Bayern_Hoffenheim_Yellow_25_W_1.mp4/1_Bayern_Hoffenheim_Yellow_100_W_1.mp4/	3	5	SRW	2	1	0	2	6878
	/1_AlFaisaly_AlAhli_Red_25_W_1.mp4/1_AlFaisaly_AlAhli_Red_100_W_1.mp4/	3	6	SRW	3	1	1	2	11639
	/1_Feyenoord_Cambuur_Red_25_W_1.mp4/1_Feyenoord_Cambuur_Red_100_W_1.mp4/	3	7	SRW	3	1	0	2	8357
	/1_Fenerbahce_Genclerbirligi_Yellow_25_W_1.mp4/1_Fenerbahce_Genclerbirligi_Yellow_100_W_1.mp4/	3	8	SRW	2	0	0	1	5246
	/1_DeGraafschap_Heerenveen_Foul_25_W_1.mp4/1_DeGraafschap_Heerenveen_Foul_100_W_1.mp4/	3	9	SRW	1	0	0	0	6040
	/1_Augsburg_Wolfsburg_Red_25_W_1.mp4/1_Augsburg_Wolfsburg_Red_100_W_1.mp4/	3	10	SRW	3	0	0	0	5472
	/1_AlShabab_AlTaawon_Red_25_W_1.mp4/1_AlShabab_AlTaawon_Red_100_W_1.mp4/	3	11	SRW	3	2	1	3	5838
	/1_Feyenoord_Excelsior_Red_25_W_1.mp4/1_Feyenoord_Excelsior_Red_100_W_1.mp4/	3	12	SRW	3	1	1	2	5520
	/1_Bursaspor_Antalyaspor_Red_25_W_1.mp4/1_Bursaspor_Antalyaspor_Red_100_W_1.mp4/	3	13	SRW	3	1	0	2	8280
	/1_AlNassr_AlFateh_Red_25_W_1.mp4/1_AlNassr_AlFateh_Red_100_W_1.mp4/	3	14	SRW	3	1	0	2	6361
	/1_Bayern_Leipzig_Red_25_W_1.mp4/1_Bayern_Leipzig_Red_100_W_1.mp4/	3	15	SRW	3	0	0	0	7290
	/1_Rennes_PSG_Foul_100_W_1.mp4/1_Rennes_PSG_Foul_25_W_1.mp4/	4	1	RSW	1	0	0	1	6078
	/2_Bayern_Hoffenheim_Yellow_100_W_1.mp4/2_Bayern_Hoffenheim_Yellow_25_W_1.mp4/	4	2	RSW	2	0	0	1	5565
	/1_Monaco_Montpellier_Foul_100_W_1.mp4/1_Monaco_Montpellier_Foul_25_W_1.mp4/	4	3	RSW	1	1	0	2	5556
	/1_WerderBremen_Mainz_Foul_100_W_1.mp4/1_WerderBremen_Mainz_Foul_25_W_1.mp4/	4	4	RSW	1	0	0	0	5279
	/2_Fenerbahce_Genclerbirligi_Foul_100_W_1.mp4/2_Fenerbahce_Genclerbirligi_Foul_25_W_1.mp4/	4	5	RSW	1	2	1	3	5439
	/1_Wolfsburg_Schalke_Yellow_100_W_1.mp4/1_Wolfsburg_Schalke_Yellow_25_W_1.mp4/	4	6	RSW	2	0	1	2	7509
	/1_Willem_Roda_Foul_100_W_1.mp4/1_Willem_Roda_Foul_25_W_1.mp4/	4	7	RSW	1	0	0	1	4640
	/1_Stuttgart_Freiburg_Foul_100_W_1.mp4/1_Stuttgart_Freiburg_Foul_25_W_1.mp4/	4	8	RSW	1	0	1	1	5982
	/2_AlHilal_AlHittifaq_Foul_100_W_1.mp4/2_AlHilal_AlHittifaq_Foul_25_W_1.mp4/	4	9	RSW	1	0	0	0	7244
	/1_Vitoria_Vilafranquese_Red_100_W_1.mp4/1_Vitoria_Vilafranquese_Red_25_W_1.mp4/	4	10	RSW	3	0	0	2	5920
	/1_Mainz_Bremen_Yellow_100_W_1.mp4/1_Mainz_Bremen_Yellow_25_W_1.mp4/	4	11	RSW	2	1	1	2	4771
	/1_Sparta_PSV_Red_100_W_1.mp4/1_Sparta_PSV_Red_25_W_1.mp4/	4	12	RSW	3	0	1	1	5516
	/2_Feyenoord_PSV_Yellow_100_W_1.mp4/2_Feyenoord_PSV_Yellow_25_W_1.mp4/	4	13	RSW	2	2	1	3	5874
	/1_Wolfsburg_Leipzig_Foul_100_W_1.mp4/1_Wolfsburg_Leipzig_Foul_25_W_1.mp4/	4	14	RSW	1	0	0	2	6841
	/1_Mainz_Koln_Red_100_W_1.mp4/1_Mainz_Koln_Red_25_W_1.mp4/	4	15	RSW	3	1	1	3	5777
P3_2	/3_Juve_Torino_Foul_25_W_1.mp4/3_Juve_Torino_Foul_100_W_1.mp4/	1	1	SRW	1	1	1	3	24251
	/2_Stuttgart_Freiburg_Yellow_25_W_1.mp4/2_Stuttgart_Freiburg_Yellow_100_W_1.mp4/	1	2	SRW	2	0	0	2	14259
	/2_Rennes_PSG_Red_25_W_1.mp4/2_Rennes_PSG_Red_100_W_1.mp4/	1	3	SRW	3	1	1	3	13459
	/2_Lille_SaintEtienne_Yellow_25_W_1.mp4/2_Lille_SaintEtienne_Yellow_100_W_1.mp4/	1	4	SRW	2	0	1	2	9500
	/3_Gent_Oostende_Yellow_25_W_1.mp4/3_Gent_Oostende_Yellow_100_W_1.mp4/	1	5	SRW	2	1	1	2	7021
	/4_Rennes_PSG_Yellow_25_W_1.mp4/4_Rennes_PSG_Yellow_100_W_1.mp4/	1	6	SRW	2	0	0	0	13745
	/3_Leipzig_Hamburger_Yellow_25_W_1.mp4/3_Leipzig_Hamburger_Yellow_100_W_1.mp4/	1	7	SRW	2	1	1	2	9640
	/3_Lille_SaintEtienne_Yellow_25_W_1.mp4/3_Lille_SaintEtienne_Yellow_100_W_1.mp4/	1	8	SRW	2	1	1	2	7280
	/2_WerderBremen_Mainz_Foul_25_W_1.mp4/2_WerderBremen_Mainz_Foul_100_W_1.mp4/	1	9	SRW	1	0	0	1	11005
	/2_Vitoria_Vilafranquese_Red_25_W_1.mp4/2_Vitoria_Vilafranquese_Red_100_W_1.mp4/	1	10	SRW	3	2	1	3	2591
	/3_Rennes_PSG_Yellow_25_W_1.mp4/3_Rennes_PSG_Yellow_100_W_1.mp4/	1	11	SRW	2	1	0	0	7144
	/2_Leipzig_Hamburger_Foul_25_W_1.mp4/2_Leipzig_Hamburger_Foul_100_W_1.mp4/	1	12	SRW	1	0	1	0	5762
	/4_Leipzig_Hamburger_Foul_25_W_1.mp4/4_Leipzig_Hamburger_Foul_100_W_1.mp4/	1	13	SRW	1	0	0	1	7119
	/2_Gent_Oostende_Foul_25_W_1.mp4/2_Gent_Oostende_Foul_100_W_1.mp4/	1	14	SRW	1	0	0	1	7452
	/2_Juve_Torino_Foul_25_W_1.mp4/2_Juve_Torino_Foul_100_W_1.mp4/	1	15	SRW	1	2	0	3	10249
	/1_Gent_Oostende_Foul_100_W_1.mp4/1_Gent_Oostende_Foul_25_W_1.mp4/	2	1	RSW	1	0	0	1	9690
	/1_Leverkusen_Dortmund_Yellow_100_W_1.mp4/1_Leverkusen_Dortmund_Yellow_25_W_1.mp4/	2	2	RSW	2	1	1	2	8717
	/1_Hamburg_Hannover_Yellow_100_W_1.mp4/1_Hamburg_Hannover_Yellow_25_W_1.mp4/	2	3	RSW	2	0	1	2	5329
	/1_Gotzepe_Besiktas_Red_100_W_1.mp4/1_Gotzepe_Besiktas_Red_25_W_1.mp4/	2	4	RSW	3	1	1	2	8895
	/1_Juve_Torino_Foul_100_W_1.mp4/1_Juve_Torino_Foul_25_W_1.mp4/	2	5	RSW	1	1	1	2	7327
	/1_Koln_Leverkusen_Red_100_W_1.mp4/1_Koln_Leverkusen_Red_25_W_1.mp4/	2	6	RSW	3	1	1	3	6687
	/1_Hamburg_Mainz_Red_100_W_1.mp4/1_Hamburg_Mainz_Red_25_W_1.mp4/	2	7	RSW	3	0	1	3	13654
	/1_Groningen_PSV_Red_100_W_1.mp4/1_Groningen_PSV_Red_25_W_1.mp4/	2	8	RSW	3	1	1	3	8321
	/1_Kasimpasa_Bursaspor_Red_100_W_1.mp4/1_Kasimpasa_Bursaspor_Red_25_W_1.mp4/	2	9	RSW	3	1	0	2	3881
	/1_Feyenoord_PSV_Yellow_100_W_1.mp4/1_Feyenoord_PSV_Yellow_25_W_1.mp4/	2	10	RSW	2	1	1	2	5581
	/1_Hamburg_Freiburg_Yellow_100_W_1.mp4/1_Hamburg_Freiburg_Yellow_25_W_1.mp4/	2	11	RSW	2	1	1	2	7000
	/1_Leverkusen_Schalke_Yellow_100_W_1.mp4/1_Leverkusen_Schalke_Yellow_25_W_1.mp4/	2	12	RSW	2	0	1	2	5008
	/1_Leipzig_Hamburger_Yellow_100_W_1.mp4/1_Leipzig_Hamburger_Yellow_25_W_1.mp4/	2	13	RSW	2	1	1	2	6282
	/1_Lille_SaintEtienne_Yellow_100_W_1.mp4/1_Lille_SaintEtienne_Yellow_25_W_1.mp4/	2	14	RSW	2	1	0	2	3485
	/1_Hannover_Dortmund_Red_100_W_1.mp4/1_Hannover_Dortmund_Red_25_W_1.mp4/	2	15	RSW	3	0	0	0	6054
	/1_Bayern_Hoffenheim_Yellow_100_W_1.mp4/1_Bayern_Hoffenheim_Yellow_100_W_1.mp4/	3	1	RRW	2	1	0	2	7562
	/1_AlFaisaly_AlAhli_Red_100_W_1.mp4/1_AlFaisaly_AlAhli_Red_100_W_1.mp4/	3	2	RRW	3	1	1	3	20439
	/1_Feyenoord_Cambuur_Red_100_W_1.mp4/1_Feyenoord_Cambuur_Red_100_W_1.mp4/	3	3	RRW	3	1	0	3	14487
	/1_AlNassr_AlIttihad_Red_100_W_1.mp4/1_AlNassr_AlIttihad_Red_100_W_1.mp4/	3	4	RRW	3	0	0	0	5569
	/1_Dortmund_Freiburg_Foul_100_W_1.mp4/1_Dortmund_Freiburg_Foul_100_W_1.mp4/	3	5	RRW	1	1	0	2	7879
	/1_Darmstadt_WerderBremen_Foul_100_W_1.mp4/1_Darmstadt_WerderBremen_Foul_100_W_1.mp4/	3	6	RRW	1	0	0	1	7594
	/1_AlNassr_AlFateh_Red_100_W_1.mp4/1_AlNassr_AlFateh_Red_100_W_1.mp4/	3	7	RRW	3	2	1	3	3919
	/1_Augsburg_Wolfsburg_Red_100_W_1.mp4/1_Augsburg_Wolfsburg_Red_100_W_1.mp4/	3	8	RRW	3	0	1	2	6015
	/1_DeGraafschap_Heerenveen_Foul_100_W_1.mp4/1_DeGraafschap_Heerenveen_Foul_100_W_1.mp4/	3	9	RRW	1	0	0	0	6077
	/1_AlShabab_AlTaawon_Red_100_W_1.mp4/1_AlShabab_AlTaawon_Red_100_W_1.mp4/	3	10	RRW	3	2	1	3	3799
	/1_Bursaspor_Antalyaspor_Red_100_W_1.mp4/1_Bursaspor_Antalyaspor_Red_100_W_1.mp4/	3	11	RRW	3	2	1	3	13533
	/1_Feyenoord_Excelsior_Red_100_W_1.mp4/1_Feyenoord_Excelsior_Red_100_W_1.mp4/	3	12	RRW	3	1	1	2	4123
	/1_AlHilal_AlHittifaq_Foul_100_W_1.mp4/1_AlHilal_AlHittifaq_Foul_100_W_1.mp4/	3	13	RRW	1	1	0	2	1191
	/1_Fenerbahce_Genclerbirligi_Yellow_100_W_1.mp4/1_Fenerbahce_Genclerbirligi_Yellow_100_W_1.mp4/	3	14	RRW	2	1	1	2	3360
	/1_Bayern_Leipzig_Red_100_W_1.mp4/1_Bayern_Leipzig_Red_100_W_1.mp4/	3	15	RRW	3	0	1	2	4539
	/1_Monaco_Montpellier_Foul_25_W_1.mp4/1_Monaco_Montpellier_Foul_25_W_1.mp4/	4	1	SSW	1	0	0	2	11401
	/1_Rennes_PSG_Foul_25_W_1.mp4/1_Rennes_PSG_Foul_25_W_1.mp4/	4	2	SSW	1	1	0	1	8659
	/1_WerderBremen_Mainz_Foul_25_W_1.mp4/1_WerderBremen_Mainz_Foul_25_W_1.mp4/	4	3	SSW	1	1	1	0	5200
	/1_Wolfsburg_Schalke_Yellow_25_W_1.mp4/1_Wolfsburg_Schalke_Yellow_25_W_1.mp4/	4	4	SSW	2	1	1	2	10800
	/1_Mainz_Bremen_Yellow_25_W_1.mp4/1_Mainz_Bremen_Yellow_25_W_1.mp4/	4	5	SSW	2	2	1	2	6014
	/1_Vitoria_Vilafranquese_Red_25_W_1.mp4/1_Vitoria_Vilafranquese_Red_25_W_1.mp4/	4	6	SSW	3	2	1	3	3158
	/1_Wolfsburg_Leipzig_Foul_25_W_1.mp4/1_Wolfsburg_Leipzig_Foul_25_W_1.mp4/	4	7	SSW	1	0	0	2	2490
	/1_Sparta_PSV_Red_25_W_1.mp4/1_Sparta_PSV_Red_25_W_1.mp4/	4	8	SSW	3	0	1	2	3528
	/1_Mainz_Koln_Red_25_W_1.mp4/1_Mainz_Koln_Red_25_W_1.mp4/	4	9	SSW	3	0	1	0	7943
	/2_Fenerbahce_Genclerbirligi_Foul_25_W_1.mp4/2_Fenerbahce_Genclerbirligi_Foul_25_W_1.mp4/	4	10	SSW	1	1	0	2	9094
	/2_Bayern_Hoffenheim_Yellow_25_W_1.mp4/2_Bayern_Hoffenheim_Yellow_25_W_1.mp4/	4	11	SSW	2	1	1	2	4556
	/1_Stuttgart_Freiburg_Foul_25_W_1.mp4/1_Stuttgart_Freiburg_Foul_25_W_1.mp4/	4	12	SSW	1	0	0	1	4695
	/1_Willem_Roda_Foul_25_W_1.mp4/1_Willem_Roda_Foul_25_W_1.mp4/	4	13	SSW	1	1	1	1	10168
	/2_Feyenoord_PSV_Yellow_25_W_1.mp4/2_Feyenoord_PSV_Yellow_25_W_1.mp4/	4	14	SSW	2	2	1	3	4049
	/2_AlHilal_AlHittifaq_Foul_25_W_1.mp4/2_AlHilal_AlHittifaq_Foul_25_W_1.mp4/	4	15	SSW	1	0	0	0	4607
P3_3	/3_Juve_Torino_Foul_100_W_1.mp4/3_Juve_Torino_Foul_100_W_1.mp4/	1	1	RRW	1	1	0	2	11127
	/2_Stuttgart_Freiburg_Yellow_100_W_1.mp4/2_Stuttgart_Freiburg_Yellow_100_W_1.mp4/	1	2	RRW	2	0	0	1	21476
	/2_Rennes_PSG_Red_100_W_1.mp4/2_Rennes_PSG_Red_100_W_1.mp4/	1	3	RRW	3	0	1	3	5104
	/2_Gent_Oostende_Foul_100_W_1.mp4/2_Gent_Oostende_Foul_100_W_1.mp4/	1	4	RRW	1	0	0	1	13160
	/2_Leipzig_Hamburger_Foul_100_W_1.mp4/2_Leipzig_Hamburger_Foul_100_W_1.mp4/	1	5	RRW	1	0	0	1	9520
	/3_Leipzig_Hamburger_Yellow_100_W_1.mp4/3_Leipzig_Hamburger_Yellow_100_W_1.mp4/	1	6	RRW	2	0	1	1	10360
	/3_Gent_Oostende_Yellow_100_W_1.mp4/3_Gent_Oostende_Yellow_100_W_1.mp4/	1	7	RRW	2	1	1	2	7282
	/2_Vitoria_Vilafranquese_Red_100_W_1.mp4/2_Vitoria_Vilafranquese_Red_100_W_1.mp4/	1	8	RRW	3	2	1	3	5277
	/3_Rennes_PSG_Yellow_100_W_1.mp4/3_Rennes_PSG_Yellow_100_W_1.mp4/	1	9	RRW	2	0	1	2	12081
	/4_Rennes_PSG_Yellow_100_W_1.mp4/4_Rennes_PSG_Yellow_100_W_1.mp4/	1	10	RRW	2	0	0	0	11498
	/3_Lille_SaintEtienne_Yellow_100_W_1.mp4/3_Lille_SaintEtienne_Yellow_100_W_1.mp4/	1	11	RRW	2	1	1	3	4600
	/2_WerderBremen_Mainz_Foul_100_W_1.mp4/2_WerderBremen_Mainz_Foul_100_W_1.mp4/	1	12	RRW	1	0	0	1	9285
	/2_Juve_Torino_Foul_100_W_1.mp4/2_Juve_Torino_Foul_100_W_1.mp4/	1	13	RRW	1	1	0	3	4720
	/2_Lille_SaintEtienne_Yellow_100_W_1.mp4/2_Lille_SaintEtienne_Yellow_100_W_1.mp4/	1	14	RRW	2	0	0	1	6880
	/4_Leipzig_Hamburger_Foul_100_W_1.mp4/4_Leipzig_Hamburger_Foul_100_W_1.mp4/	1	15	RRW	1	0	0	1	8491
	/1_Groningen_PSV_Red_25_W_1.mp4/1_Groningen_PSV_Red_25_W_1.mp4/	2	1	SSW	3	2	1	3	1325
	/1_Koln_Leverkusen_Red_25_W_1.mp4/1_Koln_Leverkusen_Red_25_W_1.mp4/	2	2	SSW	3	1	0	2	8499
	/1_Gent_Oostende_Foul_25_W_1.mp4/1_Gent_Oostende_Foul_25_W_1.mp4/	2	3	SSW	1	0	0	1	9870
	/1_Hannover_Dortmund_Red_25_W_1.mp4/1_Hannover_Dortmund_Red_25_W_1.mp4/	2	4	SSW	3	0	0	0	18083
	/1_Hamburg_Freiburg_Yellow_25_W_1.mp4/1_Hamburg_Freiburg_Yellow_25_W_1.mp4/	2	5	SSW	2	2	1	3	13725
	/1_Lille_SaintEtienne_Yellow_25_W_1.mp4/1_Lille_SaintEtienne_Yellow_25_W_1.mp4/	2	6	SSW	2	0	0	1	4280
	/1_Feyenoord_PSV_Yellow_25_W_1.mp4/1_Feyenoord_PSV_Yellow_25_W_1.mp4/	2	7	SSW	2	0	1	2	9009
	/1_Kasimpasa_Bursaspor_Red_25_W_1.mp4/1_Kasimpasa_Bursaspor_Red_25_W_1.mp4/	2	8	SSW	3	0	0	2	7900
	/1_Juve_Torino_Foul_25_W_1.mp4/1_Juve_Torino_Foul_25_W_1.mp4/	2	9	SSW	1	2	1	3	5162
	/1_Leipzig_Hamburger_Yellow_25_W_1.mp4/1_Leipzig_Hamburger_Yellow_25_W_1.mp4/	2	10	SSW	2	1	1	2	8655
	/1_Hamburg_Hannover_Yellow_25_W_1.mp4/1_Hamburg_Hannover_Yellow_25_W_1.mp4/	2	11	SSW	2	0	0	0	6927
	/1_Hamburg_Mainz_Red_25_W_1.mp4/1_Hamburg_Mainz_Red_25_W_1.mp4/	2	12	SSW	3	0	0	0	9641
	/1_Leverkusen_Dortmund_Yellow_25_W_1.mp4/1_Leverkusen_Dortmund_Yellow_25_W_1.mp4/	2	13	SSW	2	1	0	2	6360
	/1_Leverkusen_Schalke_Yellow_25_W_1.mp4/1_Leverkusen_Schalke_Yellow_25_W_1.mp4/	2	14	SSW	2	0	0	2	14720
	/1_Gotzepe_Besiktas_Red_25_W_1.mp4/1_Gotzepe_Besiktas_Red_25_W_1.mp4/	2	15	SSW	3	1	0	1	8239
	/1_Darmstadt_WerderBremen_Foul_100_W_1.mp4/1_Darmstadt_WerderBremen_Foul_25_W_1.mp4/	3	1	RSW	1	1	0	2	14383
	/1_Augsburg_Wolfsburg_Red_100_W_1.mp4/1_Augsburg_Wolfsburg_Red_25_W_1.mp4/	3	2	RSW	3	0	0	1	30960
	/1_AlNassr_AlFateh_Red_100_W_1.mp4/1_AlNassr_AlFateh_Red_25_W_1.mp4/	3	3	RSW	3	2	1	2	13841
	/1_Bayern_Hoffenheim_Yellow_100_W_1.mp4/1_Bayern_Hoffenheim_Yellow_25_W_1.mp4/	3	4	RSW	2	1	0	2	7751
	/1_AlFaisaly_AlAhli_Red_100_W_1.mp4/1_AlFaisaly_AlAhli_Red_25_W_1.mp4/	3	5	RSW	3	1	1	2	2492
	/1_AlHilal_AlHittifaq_Foul_100_W_1.mp4/1_AlHilal_AlHittifaq_Foul_25_W_1.mp4/	3	6	RSW	1	1	0	2	4760
	/1_DeGraafschap_Heerenveen_Foul_100_W_1.mp4/1_DeGraafschap_Heerenveen_Foul_25_W_1.mp4/	3	7	RSW	1	0	0	1	5880
	/1_Feyenoord_Excelsior_Red_100_W_1.mp4/1_Feyenoord_Excelsior_Red_25_W_1.mp4/	3	8	RSW	3	1	1	2	7450
	/1_Feyenoord_Cambuur_Red_100_W_1.mp4/1_Feyenoord_Cambuur_Red_25_W_1.mp4/	3	9	RSW	3	1	0	3	6400
	/1_Bursaspor_Antalyaspor_Red_100_W_1.mp4/1_Bursaspor_Antalyaspor_Red_25_W_1.mp4/	3	10	RSW	3	2	1	3	920
	/1_Fenerbahce_Genclerbirligi_Yellow_100_W_1.mp4/1_Fenerbahce_Genclerbirligi_Yellow_25_W_1.mp4/	3	11	RSW	2	1	1	2	5166
	/1_Bayern_Leipzig_Red_100_W_1.mp4/1_Bayern_Leipzig_Red_25_W_1.mp4/	3	12	RSW	3	0	1	1	10664
	/1_AlShabab_AlTaawon_Red_100_W_1.mp4/1_AlShabab_AlTaawon_Red_25_W_1.mp4/	3	13	RSW	3	1	1	2	6536
	/1_Dortmund_Freiburg_Foul_100_W_1.mp4/1_Dortmund_Freiburg_Foul_25_W_1.mp4/	3	14	RSW	1	1	0	2	6399
	/1_AlNassr_AlIttihad_Red_100_W_1.mp4/1_AlNassr_AlIttihad_Red_25_W_1.mp4/	3	15	RSW	3	0	0	0	8916
	/1_Mainz_Bremen_Yellow_25_W_1.mp4/1_Mainz_Bremen_Yellow_100_W_1.mp4/	4	1	SRW	2	1	1	2	3376
	/1_Willem_Roda_Foul_25_W_1.mp4/1_Willem_Roda_Foul_100_W_1.mp4/	4	2	SRW	1	0	0	1	7820
	/1_Vitoria_Vilafranquese_Red_25_W_1.mp4/1_Vitoria_Vilafranquese_Red_100_W_1.mp4/	4	3	SRW	3	1	1	2	681
	/1_Sparta_PSV_Red_25_W_1.mp4/1_Sparta_PSV_Red_100_W_1.mp4/	4	4	SRW	3	0	1	1	4759
	/2_Feyenoord_PSV_Yellow_25_W_1.mp4/2_Feyenoord_PSV_Yellow_100_W_1.mp4/	4	5	SRW	2	1	1	3	5959
	/1_Rennes_PSG_Foul_25_W_1.mp4/1_Rennes_PSG_Foul_100_W_1.mp4/	4	6	SRW	1	0	1	2	11408
	/2_AlHilal_AlHittifaq_Foul_25_W_1.mp4/2_AlHilal_AlHittifaq_Foul_100_W_1.mp4/	4	7	SRW	1	0	0	0	4530
	/1_Monaco_Montpellier_Foul_25_W_1.mp4/1_Monaco_Montpellier_Foul_100_W_1.mp4/	4	8	SRW	1	0	0	3	6534
	/1_Wolfsburg_Schalke_Yellow_25_W_1.mp4/1_Wolfsburg_Schalke_Yellow_100_W_1.mp4/	4	9	SRW	2	0	1	2	8611
	/2_Fenerbahce_Genclerbirligi_Foul_25_W_1.mp4/2_Fenerbahce_Genclerbirligi_Foul_100_W_1.mp4/	4	10	SRW	1	0	0	2	1288
	/1_Wolfsburg_Leipzig_Foul_25_W_1.mp4/1_Wolfsburg_Leipzig_Foul_100_W_1.mp4/	4	11	SRW	1	0	0	1	4040
	/1_Stuttgart_Freiburg_Foul_25_W_1.mp4/1_Stuttgart_Freiburg_Foul_100_W_1.mp4/	4	12	SRW	1	0	0	1	1194
	/1_Mainz_Koln_Red_25_W_1.mp4/1_Mainz_Koln_Red_100_W_1.mp4/	4	13	SRW	3	1	1	3	7422
	/1_WerderBremen_Mainz_Foul_25_W_1.mp4/1_WerderBremen_Mainz_Foul_100_W_1.mp4/	4	14	SRW	1	0	0	0	5131
	/2_Bayern_Hoffenheim_Yellow_25_W_1.mp4/2_Bayern_Hoffenheim_Yellow_100_W_1.mp4/	4	15	SRW	2	0	1	1	3161
P3_4	/2_Vitoria_Vilafranquese_Red_100_W_1.mp4/2_Vitoria_Vilafranquese_Red_25_W_1.mp4/	1	1	RSW	3	2	1	3	9695
	/2_WerderBremen_Mainz_Foul_100_W_1.mp4/2_WerderBremen_Mainz_Foul_25_W_1.mp4/	1	2	RSW	1	0	0	0	18295
	/4_Rennes_PSG_Yellow_100_W_1.mp4/4_Rennes_PSG_Yellow_25_W_1.mp4/	1	3	RSW	2	0	1	1	17320
	/2_Stuttgart_Freiburg_Yellow_100_W_1.mp4/2_Stuttgart_Freiburg_Yellow_25_W_1.mp4/	1	4	RSW	2	1	1	2	10486
	/2_Gent_Oostende_Foul_100_W_1.mp4/2_Gent_Oostende_Foul_25_W_1.mp4/	1	5	RSW	1	0	0	0	8167
	/3_Leipzig_Hamburger_Yellow_100_W_1.mp4/3_Leipzig_Hamburger_Yellow_25_W_1.mp4/	1	6	RSW	2	1	1	2	5881
	/3_Gent_Oostende_Yellow_100_W_1.mp4/3_Gent_Oostende_Yellow_25_W_1.mp4/	1	7	RSW	2	0	1	2	6494
	/3_Juve_Torino_Foul_100_W_1.mp4/3_Juve_Torino_Foul_25_W_1.mp4/	1	8	RSW	1	1	1	2	3400
	/2_Juve_Torino_Foul_100_W_1.mp4/2_Juve_Torino_Foul_25_W_1.mp4/	1	9	RSW	1	2	1	3	6707
	/2_Lille_SaintEtienne_Yellow_100_W_1.mp4/2_Lille_SaintEtienne_Yellow_25_W_1.mp4/	1	10	RSW	2	0	1	2	6439
	/2_Rennes_PSG_Red_100_W_1.mp4/2_Rennes_PSG_Red_25_W_1.mp4/	1	11	RSW	3	2	1	3	5400
	/3_Rennes_PSG_Yellow_100_W_1.mp4/3_Rennes_PSG_Yellow_25_W_1.mp4/	1	12	RSW	2	1	1	2	7405
	/2_Leipzig_Hamburger_Foul_100_W_1.mp4/2_Leipzig_Hamburger_Foul_25_W_1.mp4/	1	13	RSW	1	0	1	1	9585
	/3_Lille_SaintEtienne_Yellow_100_W_1.mp4/3_Lille_SaintEtienne_Yellow_25_W_1.mp4/	1	14	RSW	2	0	1	1	5602
	/4_Leipzig_Hamburger_Foul_100_W_1.mp4/4_Leipzig_Hamburger_Foul_25_W_1.mp4/	1	15	RSW	1	0	1	1	5217
	/1_Gotzepe_Besiktas_Red_25_W_1.mp4/1_Gotzepe_Besiktas_Red_100_W_1.mp4/	2	1	SRW	3	2	1	3	7881
	/1_Leverkusen_Dortmund_Yellow_25_W_1.mp4/1_Leverkusen_Dortmund_Yellow_100_W_1.mp4/	2	2	SRW	2	2	1	3	6259
	/1_Hamburg_Freiburg_Yellow_25_W_1.mp4/1_Hamburg_Freiburg_Yellow_100_W_1.mp4/	2	3	SRW	2	1	1	2	7200
	/1_Hamburg_Hannover_Yellow_25_W_1.mp4/1_Hamburg_Hannover_Yellow_100_W_1.mp4/	2	4	SRW	2	2	1	3	2980
	/1_Koln_Leverkusen_Red_25_W_1.mp4/1_Koln_Leverkusen_Red_100_W_1.mp4/	2	5	SRW	3	2	1	3	4018
	/1_Groningen_PSV_Red_25_W_1.mp4/1_Groningen_PSV_Red_100_W_1.mp4/	2	6	SRW	3	0	1	1	6960
	/1_Lille_SaintEtienne_Yellow_25_W_1.mp4/1_Lille_SaintEtienne_Yellow_100_W_1.mp4/	2	7	SRW	2	1	1	2	1003
	/1_Leipzig_Hamburger_Yellow_25_W_1.mp4/1_Leipzig_Hamburger_Yellow_100_W_1.mp4/	2	8	SRW	2	1	1	2	5488
	/1_Hamburg_Mainz_Red_25_W_1.mp4/1_Hamburg_Mainz_Red_100_W_1.mp4/	2	9	SRW	3	1	1	3	10087
	/1_Juve_Torino_Foul_25_W_1.mp4/1_Juve_Torino_Foul_100_W_1.mp4/	2	10	SRW	1	1	1	2	1572
	/1_Hannover_Dortmund_Red_25_W_1.mp4/1_Hannover_Dortmund_Red_100_W_1.mp4/	2	11	SRW	3	1	1	3	1999
	/1_Leverkusen_Schalke_Yellow_25_W_1.mp4/1_Leverkusen_Schalke_Yellow_100_W_1.mp4/	2	12	SRW	2	0	0	0	5293
	/1_Kasimpasa_Bursaspor_Red_25_W_1.mp4/1_Kasimpasa_Bursaspor_Red_100_W_1.mp4/	2	13	SRW	3	0	0	0	9099
	/1_Gent_Oostende_Foul_25_W_1.mp4/1_Gent_Oostende_Foul_100_W_1.mp4/	2	14	SRW	1	0	1	2	6239
	/1_Feyenoord_PSV_Yellow_25_W_1.mp4/1_Feyenoord_PSV_Yellow_100_W_1.mp4/	2	15	SRW	2	1	1	2	5080
	/1_DeGraafschap_Heerenveen_Foul_25_W_1.mp4/1_DeGraafschap_Heerenveen_Foul_25_W_1.mp4/	3	1	SSW	1	0	0	0	5937
	/1_AlFaisaly_AlAhli_Red_25_W_1.mp4/1_AlFaisaly_AlAhli_Red_25_W_1.mp4/	3	2	SSW	3	2	1	3	1100
	/1_Darmstadt_WerderBremen_Foul_25_W_1.mp4/1_Darmstadt_WerderBremen_Foul_25_W_1.mp4/	3	3	SSW	1	0	0	2	9040
	/1_AlNassr_AlFateh_Red_25_W_1.mp4/1_AlNassr_AlFateh_Red_25_W_1.mp4/	3	4	SSW	3	1	1	2	5160
	/1_Feyenoord_Excelsior_Red_25_W_1.mp4/1_Feyenoord_Excelsior_Red_25_W_1.mp4/	3	5	SSW	3	1	1	2	5950
	/1_Feyenoord_Cambuur_Red_25_W_1.mp4/1_Feyenoord_Cambuur_Red_25_W_1.mp4/	3	6	SSW	3	2	1	3	1079
	/1_AlHilal_AlHittifaq_Foul_25_W_1.mp4/1_AlHilal_AlHittifaq_Foul_25_W_1.mp4/	3	7	SSW	1	1	1	2	3439
	/1_Dortmund_Freiburg_Foul_25_W_1.mp4/1_Dortmund_Freiburg_Foul_25_W_1.mp4/	3	8	SSW	1	1	1	2	760
	/1_Fenerbahce_Genclerbirligi_Yellow_25_W_1.mp4/1_Fenerbahce_Genclerbirligi_Yellow_25_W_1.mp4/	3	9	SSW	2	1	1	2	2781
	/1_AlNassr_AlIttihad_Red_25_W_1.mp4/1_AlNassr_AlIttihad_Red_25_W_1.mp4/	3	10	SSW	3	1	1	3	6759
	/1_Augsburg_Wolfsburg_Red_25_W_1.mp4/1_Augsburg_Wolfsburg_Red_25_W_1.mp4/	3	11	SSW	3	0	1	2	6280
	/1_Bayern_Hoffenheim_Yellow_25_W_1.mp4/1_Bayern_Hoffenheim_Yellow_25_W_1.mp4/	3	12	SSW	2	0	1	2	639
	/1_Bayern_Leipzig_Red_25_W_1.mp4/1_Bayern_Leipzig_Red_25_W_1.mp4/	3	13	SSW	3	0	1	3	7323
	/1_AlShabab_AlTaawon_Red_25_W_1.mp4/1_AlShabab_AlTaawon_Red_25_W_1.mp4/	3	14	SSW	3	2	1	3	598
	/1_Bursaspor_Antalyaspor_Red_25_W_1.mp4/1_Bursaspor_Antalyaspor_Red_25_W_1.mp4/	3	15	SSW	3	2	1	3	640
	/1_Sparta_PSV_Red_100_W_1.mp4/1_Sparta_PSV_Red_100_W_1.mp4/	4	1	RRW	3	0	1	3	879
	/1_Wolfsburg_Schalke_Yellow_100_W_1.mp4/1_Wolfsburg_Schalke_Yellow_100_W_1.mp4/	4	2	RRW	2	1	1	2	5158
	/1_Mainz_Koln_Red_100_W_1.mp4/1_Mainz_Koln_Red_100_W_1.mp4/	4	3	RRW	3	0	0	0	5462
	/1_WerderBremen_Mainz_Foul_100_W_1.mp4/1_WerderBremen_Mainz_Foul_100_W_1.mp4/	4	4	RRW	1	0	0	0	4639
	/1_Monaco_Montpellier_Foul_100_W_1.mp4/1_Monaco_Montpellier_Foul_100_W_1.mp4/	4	5	RRW	1	0	1	1	6919
	/1_Willem_Roda_Foul_100_W_1.mp4/1_Willem_Roda_Foul_100_W_1.mp4/	4	6	RRW	1	1	1	2	1490
	/1_Mainz_Bremen_Yellow_100_W_1.mp4/1_Mainz_Bremen_Yellow_100_W_1.mp4/	4	7	RRW	2	1	1	2	5296
	/1_Wolfsburg_Leipzig_Foul_100_W_1.mp4/1_Wolfsburg_Leipzig_Foul_100_W_1.mp4/	4	8	RRW	1	0	1	1	483
	/1_Rennes_PSG_Foul_100_W_1.mp4/1_Rennes_PSG_Foul_100_W_1.mp4/	4	9	RRW	1	0	0	1	8319
	/2_Bayern_Hoffenheim_Yellow_100_W_1.mp4/2_Bayern_Hoffenheim_Yellow_100_W_1.mp4/	4	10	RRW	2	1	1	2	2821
	/1_Vitoria_Vilafranquese_Red_100_W_1.mp4/1_Vitoria_Vilafranquese_Red_100_W_1.mp4/	4	11	RRW	3	0	1	1	2079
	/2_AlHilal_AlHittifaq_Foul_100_W_1.mp4/2_AlHilal_AlHittifaq_Foul_100_W_1.mp4/	4	12	RRW	1	0	0	0	581
	/2_Fenerbahce_Genclerbirligi_Foul_100_W_1.mp4/2_Fenerbahce_Genclerbirligi_Foul_100_W_1.mp4/	4	13	RRW	1	0	0	1	2697
	/2_Feyenoord_PSV_Yellow_100_W_1.mp4/2_Feyenoord_PSV_Yellow_100_W_1.mp4/	4	14	RRW	2	2	1	3	2740
	/1_Stuttgart_Freiburg_Foul_100_W_1.mp4/1_Stuttgart_Freiburg_Foul_100_W_1.mp4/	4	15	RRW	1	0	0	1	560
P3_5	/1_Mainz_Koln_Red_100_T_1.mp4/1_Mainz_Koln_Red_25_T_1.mp4/	1	1	RST	3	0	1	2	14080
	/1_Stuttgart_Freiburg_Foul_100_T_1.mp4/1_Stuttgart_Freiburg_Foul_25_T_1.mp4/	1	2	RST	1	0	0	1	10144
	/2_Fenerbahce_Genclerbirligi_Foul_100_T_1.mp4/2_Fenerbahce_Genclerbirligi_Foul_25_T_1.mp4/	1	3	RST	1	1	0	2	12601
	/1_Wolfsburg_Schalke_Yellow_100_T_1.mp4/1_Wolfsburg_Schalke_Yellow_25_T_1.mp4/	1	4	RST	2	0	0	1	11242
	/1_Rennes_PSG_Foul_100_T_1.mp4/1_Rennes_PSG_Foul_25_T_1.mp4/	1	5	RST	1	0	0	1	17564
	/1_Vitoria_Vilafranquese_Red_100_T_1.mp4/1_Vitoria_Vilafranquese_Red_25_T_1.mp4/	1	6	RST	3	1	0	2	12591
	/1_Sparta_PSV_Red_100_T_1.mp4/1_Sparta_PSV_Red_25_T_1.mp4/	1	7	RST	3	0	1	3	8637
	/1_Monaco_Montpellier_Foul_100_T_1.mp4/1_Monaco_Montpellier_Foul_25_T_1.mp4/	1	8	RST	1	0	0	1	12919
	/2_Feyenoord_PSV_Yellow_100_T_1.mp4/2_Feyenoord_PSV_Yellow_25_T_1.mp4/	1	9	RST	2	0	1	3	12295
	/1_Wolfsburg_Leipzig_Foul_100_T_1.mp4/1_Wolfsburg_Leipzig_Foul_25_T_1.mp4/	1	10	RST	1	0	0	1	9844
	/2_Bayern_Hoffenheim_Yellow_100_T_1.mp4/2_Bayern_Hoffenheim_Yellow_25_T_1.mp4/	1	11	RST	2	1	0	2	9845
	/1_Mainz_Bremen_Yellow_100_T_1.mp4/1_Mainz_Bremen_Yellow_25_T_1.mp4/	1	12	RST	2	1	1	2	10498
	/1_WerderBremen_Mainz_Foul_100_T_1.mp4/1_WerderBremen_Mainz_Foul_25_T_1.mp4/	1	13	RST	1	0	0	0	7812
	/1_Willem_Roda_Foul_100_T_1.mp4/1_Willem_Roda_Foul_25_T_1.mp4/	1	14	RST	1	0	0	1	5080
	/2_AlHilal_AlHittifaq_Foul_100_T_1.mp4/2_AlHilal_AlHittifaq_Foul_25_T_1.mp4/	1	15	RST	1	0	0	1	7639
	/1_Darmstadt_WerderBremen_Foul_25_T_1.mp4/1_Darmstadt_WerderBremen_Foul_100_T_1.mp4/	2	1	SRT	1	2	0	3	11574
	/1_Bursaspor_Antalyaspor_Red_25_T_1.mp4/1_Bursaspor_Antalyaspor_Red_100_T_1.mp4/	2	2	SRT	3	2	1	3	10041
	/1_Bayern_Leipzig_Red_25_T_1.mp4/1_Bayern_Leipzig_Red_100_T_1.mp4/	2	3	SRT	3	0	0	2	9240
	/1_AlShabab_AlTaawon_Red_25_T_1.mp4/1_AlShabab_AlTaawon_Red_100_T_1.mp4/	2	4	SRT	3	2	1	3	9919
	/1_Feyenoord_Cambuur_Red_25_T_1.mp4/1_Feyenoord_Cambuur_Red_100_T_1.mp4/	2	5	SRT	3	1	0	3	9240
	/1_AlNassr_AlIttihad_Red_25_T_1.mp4/1_AlNassr_AlIttihad_Red_100_T_1.mp4/	2	6	SRT	3	0	1	3	7362
	/1_Fenerbahce_Genclerbirligi_Yellow_25_T_1.mp4/1_Fenerbahce_Genclerbirligi_Yellow_100_T_1.mp4/	2	7	SRT	2	1	0	1	13120
	/1_AlFaisaly_AlAhli_Red_25_T_1.mp4/1_AlFaisaly_AlAhli_Red_100_T_1.mp4/	2	8	SRT	3	2	1	3	7640
	/1_Feyenoord_Excelsior_Red_25_T_1.mp4/1_Feyenoord_Excelsior_Red_100_T_1.mp4/	2	9	SRT	3	1	1	2	8210
	/1_AlHilal_AlHittifaq_Foul_25_T_1.mp4/1_AlHilal_AlHittifaq_Foul_100_T_1.mp4/	2	10	SRT	1	1	0	2	7321
	/1_AlNassr_AlFateh_Red_25_T_1.mp4/1_AlNassr_AlFateh_Red_100_T_1.mp4/	2	11	SRT	3	2	0	3	8400
	/1_DeGraafschap_Heerenveen_Foul_25_T_1.mp4/1_DeGraafschap_Heerenveen_Foul_100_T_1.mp4/	2	12	SRT	1	0	0	1	8905
	/1_Dortmund_Freiburg_Foul_25_T_1.mp4/1_Dortmund_Freiburg_Foul_100_T_1.mp4/	2	13	SRT	1	1	0	2	7210
	/1_Bayern_Hoffenheim_Yellow_25_T_1.mp4/1_Bayern_Hoffenheim_Yellow_100_T_1.mp4/	2	14	SRT	2	1	0	2	5680
	/1_Augsburg_Wolfsburg_Red_25_T_1.mp4/1_Augsburg_Wolfsburg_Red_100_T_1.mp4/	2	15	SRT	3	0	0	1	8239
	/1_Gotzepe_Besiktas_Red_100_T_1.mp4/1_Gotzepe_Besiktas_Red_100_T_1.mp4/	3	1	RRT	3	1	0	2	13049
	/1_Leverkusen_Dortmund_Yellow_100_T_1.mp4/1_Leverkusen_Dortmund_Yellow_100_T_1.mp4/	3	2	RRT	2	1	0	2	7640
	/1_Hamburg_Mainz_Red_100_T_1.mp4/1_Hamburg_Mainz_Red_100_T_1.mp4/	3	3	RRT	3	0	0	1	6760
	/1_Hamburg_Freiburg_Yellow_100_T_1.mp4/1_Hamburg_Freiburg_Yellow_100_T_1.mp4/	3	4	RRT	2	0	0	1	7439
	/1_Gent_Oostende_Foul_100_T_1.mp4/1_Gent_Oostende_Foul_100_T_1.mp4/	3	5	RRT	1	0	1	2	10442
	/1_Koln_Leverkusen_Red_100_T_1.mp4/1_Koln_Leverkusen_Red_100_T_1.mp4/	3	6	RRT	3	1	1	3	9480
	/1_Kasimpasa_Bursaspor_Red_100_T_1.mp4/1_Kasimpasa_Bursaspor_Red_100_T_1.mp4/	3	7	RRT	3	0	0	1	6571
	/1_Leverkusen_Schalke_Yellow_100_T_1.mp4/1_Leverkusen_Schalke_Yellow_100_T_1.mp4/	3	8	RRT	2	0	0	0	7225
	/1_Leipzig_Hamburger_Yellow_100_T_1.mp4/1_Leipzig_Hamburger_Yellow_100_T_1.mp4/	3	9	RRT	2	1	1	2	8203
	/1_Juve_Torino_Foul_100_T_1.mp4/1_Juve_Torino_Foul_100_T_1.mp4/	3	10	RRT	1	1	1	3	9452
	/1_Hamburg_Hannover_Yellow_100_T_1.mp4/1_Hamburg_Hannover_Yellow_100_T_1.mp4/	3	11	RRT	2	0	1	2	5323
	/1_Groningen_PSV_Red_100_T_1.mp4/1_Groningen_PSV_Red_100_T_1.mp4/	3	12	RRT	3	0	0	2	10519
	/1_Feyenoord_PSV_Yellow_100_T_1.mp4/1_Feyenoord_PSV_Yellow_100_T_1.mp4/	3	13	RRT	2	1	0	2	6730
	/1_Hannover_Dortmund_Red_100_T_1.mp4/1_Hannover_Dortmund_Red_100_T_1.mp4/	3	14	RRT	3	0	1	3	5600
	/1_Lille_SaintEtienne_Yellow_100_T_1.mp4/1_Lille_SaintEtienne_Yellow_100_T_1.mp4/	3	15	RRT	2	1	1	2	6240
	/3_Rennes_PSG_Yellow_25_T_1.mp4/3_Rennes_PSG_Yellow_25_T_1.mp4/	4	1	SST	2	0	0	1	8823
	/2_Lille_SaintEtienne_Yellow_25_T_1.mp4/2_Lille_SaintEtienne_Yellow_25_T_1.mp4/	4	2	SST	2	0	0	1	6845
	/2_WerderBremen_Mainz_Foul_25_T_1.mp4/2_WerderBremen_Mainz_Foul_25_T_1.mp4/	4	3	SST	1	0	0	0	7072
	/4_Leipzig_Hamburger_Foul_25_T_1.mp4/4_Leipzig_Hamburger_Foul_25_T_1.mp4/	4	4	SST	1	0	0	0	8142
	/2_Stuttgart_Freiburg_Yellow_25_T_1.mp4/2_Stuttgart_Freiburg_Yellow_25_T_1.mp4/	4	5	SST	2	0	0	0	4479
	/3_Juve_Torino_Foul_25_T_1.mp4/3_Juve_Torino_Foul_25_T_1.mp4/	4	6	SST	1	0	1	2	4565
	/2_Vitoria_Vilafranquese_Red_25_T_1.mp4/2_Vitoria_Vilafranquese_Red_25_T_1.mp4/	4	7	SST	3	2	1	3	6001
	/2_Juve_Torino_Foul_25_T_1.mp4/2_Juve_Torino_Foul_25_T_1.mp4/	4	8	SST	1	2	0	3	6878
	/4_Rennes_PSG_Yellow_25_T_1.mp4/4_Rennes_PSG_Yellow_25_T_1.mp4/	4	9	SST	2	0	0	0	9005
	/2_Gent_Oostende_Foul_25_T_1.mp4/2_Gent_Oostende_Foul_25_T_1.mp4/	4	10	SST	1	0	1	1	7287
	/2_Leipzig_Hamburger_Foul_25_T_1.mp4/2_Leipzig_Hamburger_Foul_25_T_1.mp4/	4	11	SST	1	0	0	1	6766
	/3_Lille_SaintEtienne_Yellow_25_T_1.mp4/3_Lille_SaintEtienne_Yellow_25_T_1.mp4/	4	12	SST	2	0	1	2	4904
	/3_Leipzig_Hamburger_Yellow_25_T_1.mp4/3_Leipzig_Hamburger_Yellow_25_T_1.mp4/	4	13	SST	2	0	0	1	7336
	/3_Gent_Oostende_Yellow_25_T_1.mp4/3_Gent_Oostende_Yellow_25_T_1.mp4/	4	14	SST	2	1	1	2	4480
	/2_Rennes_PSG_Red_25_T_1.mp4/2_Rennes_PSG_Red_25_T_1.mp4/	4	15	SST	3	1	1	3	7239
P3_6	/1_Rennes_PSG_Foul_25_T_1.mp4/1_Rennes_PSG_Foul_25_T_1.mp4/	1	1	SST	1	0	0	1	13873
	/1_Willem_Roda_Foul_25_T_1.mp4/1_Willem_Roda_Foul_25_T_1.mp4/	1	2	SST	1	0	0	1	10161
	/1_Wolfsburg_Schalke_Yellow_25_T_1.mp4/1_Wolfsburg_Schalke_Yellow_25_T_1.mp4/	1	3	SST	2	0	0	1	9240
	/1_WerderBremen_Mainz_Foul_25_T_1.mp4/1_WerderBremen_Mainz_Foul_25_T_1.mp4/	1	4	SST	1	0	0	0	10522
	/1_Sparta_PSV_Red_25_T_1.mp4/1_Sparta_PSV_Red_25_T_1.mp4/	1	5	SST	3	0	1	1	16856
	/1_Vitoria_Vilafranquese_Red_25_T_1.mp4/1_Vitoria_Vilafranquese_Red_25_T_1.mp4/	1	6	SST	3	1	0	2	14999
	/1_Monaco_Montpellier_Foul_25_T_1.mp4/1_Monaco_Montpellier_Foul_25_T_1.mp4/	1	7	SST	1	0	0	1	8401
	/1_Wolfsburg_Leipzig_Foul_25_T_1.mp4/1_Wolfsburg_Leipzig_Foul_25_T_1.mp4/	1	8	SST	1	0	1	1	6199
	/1_Mainz_Bremen_Yellow_25_T_1.mp4/1_Mainz_Bremen_Yellow_25_T_1.mp4/	1	9	SST	2	1	1	2	5766
	/2_AlHilal_AlHittifaq_Foul_25_T_1.mp4/2_AlHilal_AlHittifaq_Foul_25_T_1.mp4/	1	10	SST	1	1	1	2	10013
	/2_Feyenoord_PSV_Yellow_25_T_1.mp4/2_Feyenoord_PSV_Yellow_25_T_1.mp4/	1	11	SST	2	1	1	2	9572
	/2_Bayern_Hoffenheim_Yellow_25_T_1.mp4/2_Bayern_Hoffenheim_Yellow_25_T_1.mp4/	1	12	SST	2	1	1	2	2475
	/2_Fenerbahce_Genclerbirligi_Foul_25_T_1.mp4/2_Fenerbahce_Genclerbirligi_Foul_25_T_1.mp4/	1	13	SST	1	2	1	3	5600
	/1_Stuttgart_Freiburg_Foul_25_T_1.mp4/1_Stuttgart_Freiburg_Foul_25_T_1.mp4/	1	14	SST	1	0	1	1	7031
	/1_Mainz_Koln_Red_25_T_1.mp4/1_Mainz_Koln_Red_25_T_1.mp4/	1	15	SST	3	0	1	1	16120
	/1_Augsburg_Wolfsburg_Red_100_T_1.mp4/1_Augsburg_Wolfsburg_Red_100_T_1.mp4/	2	1	RRT	3	0	1	2	6479
	/1_AlHilal_AlHittifaq_Foul_100_T_1.mp4/1_AlHilal_AlHittifaq_Foul_100_T_1.mp4/	2	2	RRT	1	1	0	2	8782
	/1_Feyenoord_Cambuur_Red_100_T_1.mp4/1_Feyenoord_Cambuur_Red_100_T_1.mp4/	2	3	RRT	3	2	1	3	1760
	/1_AlFaisaly_AlAhli_Red_100_T_1.mp4/1_AlFaisaly_AlAhli_Red_100_T_1.mp4/	2	4	RRT	3	2	1	3	690
	/1_AlShabab_AlTaawon_Red_100_T_1.mp4/1_AlShabab_AlTaawon_Red_100_T_1.mp4/	2	5	RRT	3	2	1	3	3918
	/1_Fenerbahce_Genclerbirligi_Yellow_100_T_1.mp4/1_Fenerbahce_Genclerbirligi_Yellow_100_T_1.mp4/	2	6	RRT	2	1	1	2	4750
	/1_Bursaspor_Antalyaspor_Red_100_T_1.mp4/1_Bursaspor_Antalyaspor_Red_100_T_1.mp4/	2	7	RRT	3	2	1	3	4638
	/1_DeGraafschap_Heerenveen_Foul_100_T_1.mp4/1_DeGraafschap_Heerenveen_Foul_100_T_1.mp4/	2	8	RRT	1	0	1	1	7485
	/1_Bayern_Hoffenheim_Yellow_100_T_1.mp4/1_Bayern_Hoffenheim_Yellow_100_T_1.mp4/	2	9	RRT	2	1	1	2	14180
	/1_Feyenoord_Excelsior_Red_100_T_1.mp4/1_Feyenoord_Excelsior_Red_100_T_1.mp4/	2	10	RRT	3	2	1	3	6874
	/1_Bayern_Leipzig_Red_100_T_1.mp4/1_Bayern_Leipzig_Red_100_T_1.mp4/	2	11	RRT	3	0	1	2	13120
	/1_AlNassr_AlIttihad_Red_100_T_1.mp4/1_AlNassr_AlIttihad_Red_100_T_1.mp4/	2	12	RRT	3	1	1	3	4176
	/1_Dortmund_Freiburg_Foul_100_T_1.mp4/1_Dortmund_Freiburg_Foul_100_T_1.mp4/	2	13	RRT	1	1	1	2	7005
	/1_AlNassr_AlFateh_Red_100_T_1.mp4/1_AlNassr_AlFateh_Red_100_T_1.mp4/	2	14	RRT	3	2	1	2	6240
	/1_Darmstadt_WerderBremen_Foul_100_T_1.mp4/1_Darmstadt_WerderBremen_Foul_100_T_1.mp4/	2	15	RRT	1	1	0	2	5724
	/1_Hannover_Dortmund_Red_100_T_1.mp4/1_Hannover_Dortmund_Red_25_T_1.mp4/	3	1	RST	3	0	0	2	6680
	/1_Lille_SaintEtienne_Yellow_100_T_1.mp4/1_Lille_SaintEtienne_Yellow_25_T_1.mp4/	3	2	RST	2	1	0	2	6013
	/1_Feyenoord_PSV_Yellow_100_T_1.mp4/1_Feyenoord_PSV_Yellow_25_T_1.mp4/	3	3	RST	2	1	1	2	5680
	/1_Leverkusen_Dortmund_Yellow_100_T_1.mp4/1_Leverkusen_Dortmund_Yellow_25_T_1.mp4/	3	4	RST	2	2	1	3	6001
	/1_Groningen_PSV_Red_100_T_1.mp4/1_Groningen_PSV_Red_25_T_1.mp4/	3	5	RST	3	2	1	3	6305
	/1_Hamburg_Mainz_Red_100_T_1.mp4/1_Hamburg_Mainz_Red_25_T_1.mp4/	3	6	RST	3	2	1	2	6038
	/1_Gent_Oostende_Foul_100_T_1.mp4/1_Gent_Oostende_Foul_25_T_1.mp4/	3	7	RST	1	0	1	2	9224
	/1_Gotzepe_Besiktas_Red_100_T_1.mp4/1_Gotzepe_Besiktas_Red_25_T_1.mp4/	3	8	RST	3	2	1	3	6246
	/1_Leverkusen_Schalke_Yellow_100_T_1.mp4/1_Leverkusen_Schalke_Yellow_25_T_1.mp4/	3	9	RST	2	0	1	1	8641
	/1_Leipzig_Hamburger_Yellow_100_T_1.mp4/1_Leipzig_Hamburger_Yellow_25_T_1.mp4/	3	10	RST	2	0	1	2	5141
	/1_Kasimpasa_Bursaspor_Red_100_T_1.mp4/1_Kasimpasa_Bursaspor_Red_25_T_1.mp4/	3	11	RST	3	2	1	2	3920
	/1_Juve_Torino_Foul_100_T_1.mp4/1_Juve_Torino_Foul_25_T_1.mp4/	3	12	RST	1	2	1	3	8078
	/1_Hamburg_Hannover_Yellow_100_T_1.mp4/1_Hamburg_Hannover_Yellow_25_T_1.mp4/	3	13	RST	2	0	1	1	8769
	/1_Hamburg_Freiburg_Yellow_100_T_1.mp4/1_Hamburg_Freiburg_Yellow_25_T_1.mp4/	3	14	RST	2	1	1	2	5717
	/1_Koln_Leverkusen_Red_100_T_1.mp4/1_Koln_Leverkusen_Red_25_T_1.mp4/	3	15	RST	3	2	1	3	2603
	/4_Leipzig_Hamburger_Foul_25_T_1.mp4/4_Leipzig_Hamburger_Foul_100_T_1.mp4/	4	1	SRT	1	0	1	1	4040
	/3_Juve_Torino_Foul_25_T_1.mp4/3_Juve_Torino_Foul_100_T_1.mp4/	4	2	SRT	1	0	1	1	2397
	/2_Juve_Torino_Foul_25_T_1.mp4/2_Juve_Torino_Foul_100_T_1.mp4/	4	3	SRT	1	2	1	3	2081
	/3_Leipzig_Hamburger_Yellow_25_T_1.mp4/3_Leipzig_Hamburger_Yellow_100_T_1.mp4/	4	4	SRT	2	1	1	2	675
	/2_WerderBremen_Mainz_Foul_25_T_1.mp4/2_WerderBremen_Mainz_Foul_100_T_1.mp4/	4	5	SRT	1	0	0	1	8166
	/2_Vitoria_Vilafranquese_Red_25_T_1.mp4/2_Vitoria_Vilafranquese_Red_100_T_1.mp4/	4	6	SRT	3	2	1	2	677
	/2_Lille_SaintEtienne_Yellow_25_T_1.mp4/2_Lille_SaintEtienne_Yellow_100_T_1.mp4/	4	7	SRT	2	0	1	2	5401
	/3_Rennes_PSG_Yellow_25_T_1.mp4/3_Rennes_PSG_Yellow_100_T_1.mp4/	4	8	SRT	2	0	1	2	5840
	/3_Lille_SaintEtienne_Yellow_25_T_1.mp4/3_Lille_SaintEtienne_Yellow_100_T_1.mp4/	4	9	SRT	2	1	1	2	680
	/2_Leipzig_Hamburger_Foul_25_T_1.mp4/2_Leipzig_Hamburger_Foul_100_T_1.mp4/	4	10	SRT	1	0	0	0	1752
	/2_Rennes_PSG_Red_25_T_1.mp4/2_Rennes_PSG_Red_100_T_1.mp4/	4	11	SRT	3	2	1	3	1159
	/4_Rennes_PSG_Yellow_25_T_1.mp4/4_Rennes_PSG_Yellow_100_T_1.mp4/	4	12	SRT	2	1	0	0	7214
	/2_Gent_Oostende_Foul_25_T_1.mp4/2_Gent_Oostende_Foul_100_T_1.mp4/	4	13	SRT	1	0	0	0	1520
	/2_Stuttgart_Freiburg_Yellow_25_T_1.mp4/2_Stuttgart_Freiburg_Yellow_100_T_1.mp4/	4	14	SRT	2	0	1	1	3957
	/3_Gent_Oostende_Yellow_25_T_1.mp4/3_Gent_Oostende_Yellow_100_T_1.mp4/	4	15	SRT	2	1	1	2	1957
P3_7	/1_Mainz_Bremen_Yellow_25_T_1.mp4/1_Mainz_Bremen_Yellow_100_T_1.mp4/	1	1	SRT	2	1	1	2	18200
	/1_Rennes_PSG_Foul_25_T_1.mp4/1_Rennes_PSG_Foul_100_T_1.mp4/	1	2	SRT	1	0	0	1	10528
	/2_Feyenoord_PSV_Yellow_25_T_1.mp4/2_Feyenoord_PSV_Yellow_100_T_1.mp4/	1	3	SRT	2	1	1	2	16858
	/1_WerderBremen_Mainz_Foul_25_T_1.mp4/1_WerderBremen_Mainz_Foul_100_T_1.mp4/	1	4	SRT	1	0	0	1	7441
	/1_Willem_Roda_Foul_25_T_1.mp4/1_Willem_Roda_Foul_100_T_1.mp4/	1	5	SRT	1	0	0	1	6761
	/2_AlHilal_AlHittifaq_Foul_25_T_1.mp4/2_AlHilal_AlHittifaq_Foul_100_T_1.mp4/	1	6	SRT	1	0	0	0	8289
	/1_Stuttgart_Freiburg_Foul_25_T_1.mp4/1_Stuttgart_Freiburg_Foul_100_T_1.mp4/	1	7	SRT	1	0	0	0	6601
	/1_Sparta_PSV_Red_25_T_1.mp4/1_Sparta_PSV_Red_100_T_1.mp4/	1	8	SRT	3	0	0	1	9572
	/1_Wolfsburg_Schalke_Yellow_25_T_1.mp4/1_Wolfsburg_Schalke_Yellow_100_T_1.mp4/	1	9	SRT	2	0	0	1	13480
	/1_Mainz_Koln_Red_25_T_1.mp4/1_Mainz_Koln_Red_100_T_1.mp4/	1	10	SRT	3	0	0	0	15280
	/1_Monaco_Montpellier_Foul_25_T_1.mp4/1_Monaco_Montpellier_Foul_100_T_1.mp4/	1	11	SRT	1	0	0	1	12927
	/1_Wolfsburg_Leipzig_Foul_25_T_1.mp4/1_Wolfsburg_Leipzig_Foul_100_T_1.mp4/	1	12	SRT	1	0	0	1	5400
	/1_Vitoria_Vilafranquese_Red_25_T_1.mp4/1_Vitoria_Vilafranquese_Red_100_T_1.mp4/	1	13	SRT	3	1	1	2	32002
	/2_Fenerbahce_Genclerbirligi_Foul_25_T_1.mp4/2_Fenerbahce_Genclerbirligi_Foul_100_T_1.mp4/	1	14	SRT	1	0	0	1	10011
	/2_Bayern_Hoffenheim_Yellow_25_T_1.mp4/2_Bayern_Hoffenheim_Yellow_100_T_1.mp4/	1	15	SRT	2	1	0	2	11439
	/1_Darmstadt_WerderBremen_Foul_100_T_1.mp4/1_Darmstadt_WerderBremen_Foul_25_T_1.mp4/	2	1	RST	1	1	0	2	6360
	/1_Fenerbahce_Genclerbirligi_Yellow_100_T_1.mp4/1_Fenerbahce_Genclerbirligi_Yellow_25_T_1.mp4/	2	2	RST	2	0	0	1	5845
	/1_DeGraafschap_Heerenveen_Foul_100_T_1.mp4/1_DeGraafschap_Heerenveen_Foul_25_T_1.mp4/	2	3	RST	1	0	0	1	5046
	/1_Augsburg_Wolfsburg_Red_100_T_1.mp4/1_Augsburg_Wolfsburg_Red_25_T_1.mp4/	2	4	RST	3	0	0	1	6172
	/1_AlNassr_AlFateh_Red_100_T_1.mp4/1_AlNassr_AlFateh_Red_25_T_1.mp4/	2	5	RST	3	1	1	2	8165
	/1_Bayern_Leipzig_Red_100_T_1.mp4/1_Bayern_Leipzig_Red_25_T_1.mp4/	2	6	RST	3	0	0	1	4532
	/1_AlFaisaly_AlAhli_Red_100_T_1.mp4/1_AlFaisaly_AlAhli_Red_25_T_1.mp4/	2	7	RST	3	2	1	3	6541
	/1_Bayern_Hoffenheim_Yellow_100_T_1.mp4/1_Bayern_Hoffenheim_Yellow_25_T_1.mp4/	2	8	RST	2	1	0	1	11262
	/1_Feyenoord_Excelsior_Red_100_T_1.mp4/1_Feyenoord_Excelsior_Red_25_T_1.mp4/	2	9	RST	3	1	0	2	18840
	/1_Feyenoord_Cambuur_Red_100_T_1.mp4/1_Feyenoord_Cambuur_Red_25_T_1.mp4/	2	10	RST	3	1	0	2	6191
	/1_Dortmund_Freiburg_Foul_100_T_1.mp4/1_Dortmund_Freiburg_Foul_25_T_1.mp4/	2	11	RST	1	1	0	2	5411
	/1_AlHilal_AlHittifaq_Foul_100_T_1.mp4/1_AlHilal_AlHittifaq_Foul_25_T_1.mp4/	2	12	RST	1	0	0	1	6921
	/1_AlNassr_AlIttihad_Red_100_T_1.mp4/1_AlNassr_AlIttihad_Red_25_T_1.mp4/	2	13	RST	3	1	1	3	8200
	/1_AlShabab_AlTaawon_Red_100_T_1.mp4/1_AlShabab_AlTaawon_Red_25_T_1.mp4/	2	14	RST	3	2	1	2	12040
	/1_Bursaspor_Antalyaspor_Red_100_T_1.mp4/1_Bursaspor_Antalyaspor_Red_25_T_1.mp4/	2	15	RST	3	2	0	2	45570
	/1_Hamburg_Mainz_Red_25_T_1.mp4/1_Hamburg_Mainz_Red_25_T_1.mp4/	3	1	SST	3	0	0	1	4995
	/1_Gotzepe_Besiktas_Red_25_T_1.mp4/1_Gotzepe_Besiktas_Red_25_T_1.mp4/	3	2	SST	3	2	1	3	15200
	/1_Lille_SaintEtienne_Yellow_25_T_1.mp4/1_Lille_SaintEtienne_Yellow_25_T_1.mp4/	3	3	SST	2	0	0	1	5753
	/1_Leverkusen_Schalke_Yellow_25_T_1.mp4/1_Leverkusen_Schalke_Yellow_25_T_1.mp4/	3	4	SST	2	0	0	0	4945
	/1_Leipzig_Hamburger_Yellow_25_T_1.mp4/1_Leipzig_Hamburger_Yellow_25_T_1.mp4/	3	5	SST	2	0	0	2	10331
	/1_Feyenoord_PSV_Yellow_25_T_1.mp4/1_Feyenoord_PSV_Yellow_25_T_1.mp4/	3	6	SST	2	0	0	1	12700
	/1_Hamburg_Freiburg_Yellow_25_T_1.mp4/1_Hamburg_Freiburg_Yellow_25_T_1.mp4/	3	7	SST	2	1	0	2	6520
	/1_Hannover_Dortmund_Red_25_T_1.mp4/1_Hannover_Dortmund_Red_25_T_1.mp4/	3	8	SST	3	0	0	1	5544
	/1_Gent_Oostende_Foul_25_T_1.mp4/1_Gent_Oostende_Foul_25_T_1.mp4/	3	9	SST	1	0	1	2	12058
	/1_Juve_Torino_Foul_25_T_1.mp4/1_Juve_Torino_Foul_25_T_1.mp4/	3	10	SST	1	1	1	2	15489
	/1_Kasimpasa_Bursaspor_Red_25_T_1.mp4/1_Kasimpasa_Bursaspor_Red_25_T_1.mp4/	3	11	SST	3	1	1	2	7119
	/1_Koln_Leverkusen_Red_25_T_1.mp4/1_Koln_Leverkusen_Red_25_T_1.mp4/	3	12	SST	3	1	1	3	11404
	/1_Groningen_PSV_Red_25_T_1.mp4/1_Groningen_PSV_Red_25_T_1.mp4/	3	13	SST	3	2	1	3	7319
	/1_Leverkusen_Dortmund_Yellow_25_T_1.mp4/1_Leverkusen_Dortmund_Yellow_25_T_1.mp4/	3	14	SST	2	1	0	2	4969
	/1_Hamburg_Hannover_Yellow_25_T_1.mp4/1_Hamburg_Hannover_Yellow_25_T_1.mp4/	3	15	SST	2	0	0	2	9840
	/2_Juve_Torino_Foul_100_T_1.mp4/2_Juve_Torino_Foul_100_T_1.mp4/	4	1	RRT	1	1	1	3	30176
	/4_Leipzig_Hamburger_Foul_100_T_1.mp4/4_Leipzig_Hamburger_Foul_100_T_1.mp4/	4	2	RRT	1	0	0	1	11120
	/3_Lille_SaintEtienne_Yellow_100_T_1.mp4/3_Lille_SaintEtienne_Yellow_100_T_1.mp4/	4	3	RRT	2	0	0	1	11039
	/4_Rennes_PSG_Yellow_100_T_1.mp4/4_Rennes_PSG_Yellow_100_T_1.mp4/	4	4	RRT	2	0	0	1	7805
	/3_Rennes_PSG_Yellow_100_T_1.mp4/3_Rennes_PSG_Yellow_100_T_1.mp4/	4	5	RRT	2	0	1	2	5421
	/3_Juve_Torino_Foul_100_T_1.mp4/3_Juve_Torino_Foul_100_T_1.mp4/	4	6	RRT	1	1	0	2	6037
	/2_Vitoria_Vilafranquese_Red_100_T_1.mp4/2_Vitoria_Vilafranquese_Red_100_T_1.mp4/	4	7	RRT	3	1	0	2	11680
	/2_Rennes_PSG_Red_100_T_1.mp4/2_Rennes_PSG_Red_100_T_1.mp4/	4	8	RRT	3	0	1	2	4206
	/3_Leipzig_Hamburger_Yellow_100_T_1.mp4/3_Leipzig_Hamburger_Yellow_100_T_1.mp4/	4	9	RRT	2	1	0	1	5679
	/2_WerderBremen_Mainz_Foul_100_T_1.mp4/2_WerderBremen_Mainz_Foul_100_T_1.mp4/	4	10	RRT	1	0	0	0	7939
	/2_Lille_SaintEtienne_Yellow_100_T_1.mp4/2_Lille_SaintEtienne_Yellow_100_T_1.mp4/	4	11	RRT	2	0	1	1	7044
	/3_Gent_Oostende_Yellow_100_T_1.mp4/3_Gent_Oostende_Yellow_100_T_1.mp4/	4	12	RRT	2	0	1	2	4611
	/2_Stuttgart_Freiburg_Yellow_100_T_1.mp4/2_Stuttgart_Freiburg_Yellow_100_T_1.mp4/	4	13	RRT	2	0	0	1	4960
	/2_Leipzig_Hamburger_Foul_100_T_1.mp4/2_Leipzig_Hamburger_Foul_100_T_1.mp4/	4	14	RRT	1	0	0	1	5735
	/2_Gent_Oostende_Foul_100_T_1.mp4/2_Gent_Oostende_Foul_100_T_1.mp4/	4	15	RRT	1	0	0	1	4671
P3_8	/2_Fenerbahce_Genclerbirligi_Foul_100_T_1.mp4/2_Fenerbahce_Genclerbirligi_Foul_100_T_1.mp4/	1	1	RRT	1	0	0	0	14514
	/1_Willem_Roda_Foul_100_T_1.mp4/1_Willem_Roda_Foul_100_T_1.mp4/	1	2	RRT	1	0	0	1	10186
	/1_Monaco_Montpellier_Foul_100_T_1.mp4/1_Monaco_Montpellier_Foul_100_T_1.mp4/	1	3	RRT	1	1	0	2	11733
	/1_Mainz_Koln_Red_100_T_1.mp4/1_Mainz_Koln_Red_100_T_1.mp4/	1	4	RRT	3	0	1	1	9545
	/1_Wolfsburg_Leipzig_Foul_100_T_1.mp4/1_Wolfsburg_Leipzig_Foul_100_T_1.mp4/	1	5	RRT	1	1	0	1	6421
	/1_Mainz_Bremen_Yellow_100_T_1.mp4/1_Mainz_Bremen_Yellow_100_T_1.mp4/	1	6	RRT	2	1	0	2	15352
	/2_AlHilal_AlHittifaq_Foul_100_T_1.mp4/2_AlHilal_AlHittifaq_Foul_100_T_1.mp4/	1	7	RRT	1	0	0	1	5578
	/1_Stuttgart_Freiburg_Foul_100_T_1.mp4/1_Stuttgart_Freiburg_Foul_100_T_1.mp4/	1	8	RRT	1	1	0	1	8257
	/1_WerderBremen_Mainz_Foul_100_T_1.mp4/1_WerderBremen_Mainz_Foul_100_T_1.mp4/	1	9	RRT	1	1	0	0	5349
	/2_Feyenoord_PSV_Yellow_100_T_1.mp4/2_Feyenoord_PSV_Yellow_100_T_1.mp4/	1	10	RRT	2	1	1	3	7879
	/1_Wolfsburg_Schalke_Yellow_100_T_1.mp4/1_Wolfsburg_Schalke_Yellow_100_T_1.mp4/	1	11	RRT	2	1	0	2	4843
	/1_Sparta_PSV_Red_100_T_1.mp4/1_Sparta_PSV_Red_100_T_1.mp4/	1	12	RRT	3	0	0	1	11556
	/2_Bayern_Hoffenheim_Yellow_100_T_1.mp4/2_Bayern_Hoffenheim_Yellow_100_T_1.mp4/	1	13	RRT	2	1	1	2	3752
	/1_Rennes_PSG_Foul_100_T_1.mp4/1_Rennes_PSG_Foul_100_T_1.mp4/	1	14	RRT	1	1	0	1	7612
	/1_Vitoria_Vilafranquese_Red_100_T_1.mp4/1_Vitoria_Vilafranquese_Red_100_T_1.mp4/	1	15	RRT	3	1	1	2	1918
	/1_Darmstadt_WerderBremen_Foul_25_T_1.mp4/1_Darmstadt_WerderBremen_Foul_25_T_1.mp4/	2	1	SST	1	2	1	3	1103
	/1_Feyenoord_Cambuur_Red_25_T_1.mp4/1_Feyenoord_Cambuur_Red_25_T_1.mp4/	2	2	SST	3	1	1	3	5600
	/1_Bursaspor_Antalyaspor_Red_25_T_1.mp4/1_Bursaspor_Antalyaspor_Red_25_T_1.mp4/	2	3	SST	3	1	0	2	2672
	/1_AlNassr_AlFateh_Red_25_T_1.mp4/1_AlNassr_AlFateh_Red_25_T_1.mp4/	2	4	SST	3	1	0	2	7006
	/1_Feyenoord_Excelsior_Red_25_T_1.mp4/1_Feyenoord_Excelsior_Red_25_T_1.mp4/	2	5	SST	3	1	1	2	2930
	/1_Fenerbahce_Genclerbirligi_Yellow_25_T_1.mp4/1_Fenerbahce_Genclerbirligi_Yellow_25_T_1.mp4/	2	6	SST	2	1	0	1	7886
	/1_AlHilal_AlHittifaq_Foul_25_T_1.mp4/1_AlHilal_AlHittifaq_Foul_25_T_1.mp4/	2	7	SST	1	0	0	1	5336
	/1_Dortmund_Freiburg_Foul_25_T_1.mp4/1_Dortmund_Freiburg_Foul_25_T_1.mp4/	2	8	SST	1	0	0	2	5014
	/1_Augsburg_Wolfsburg_Red_25_T_1.mp4/1_Augsburg_Wolfsburg_Red_25_T_1.mp4/	2	9	SST	3	0	1	2	5818
	/1_AlFaisaly_AlAhli_Red_25_T_1.mp4/1_AlFaisaly_AlAhli_Red_25_T_1.mp4/	2	10	SST	3	2	1	3	1879
	/1_AlShabab_AlTaawon_Red_25_T_1.mp4/1_AlShabab_AlTaawon_Red_25_T_1.mp4/	2	11	SST	3	2	1	3	3338
	/1_Bayern_Hoffenheim_Yellow_25_T_1.mp4/1_Bayern_Hoffenheim_Yellow_25_T_1.mp4/	2	12	SST	2	1	0	1	7233
	/1_DeGraafschap_Heerenveen_Foul_25_T_1.mp4/1_DeGraafschap_Heerenveen_Foul_25_T_1.mp4/	2	13	SST	1	0	0	1	4912
	/1_Bayern_Leipzig_Red_25_T_1.mp4/1_Bayern_Leipzig_Red_25_T_1.mp4/	2	14	SST	3	0	0	0	4392
	/1_AlNassr_AlIttihad_Red_25_T_1.mp4/1_AlNassr_AlIttihad_Red_25_T_1.mp4/	2	15	SST	3	0	1	3	7803
	/1_Hamburg_Freiburg_Yellow_25_T_1.mp4/1_Hamburg_Freiburg_Yellow_100_T_1.mp4/	3	1	SRT	2	1	0	2	5714
	/1_Gent_Oostende_Foul_25_T_1.mp4/1_Gent_Oostende_Foul_100_T_1.mp4/	3	2	SRT	1	0	1	1	5857
	/1_Hannover_Dortmund_Red_25_T_1.mp4/1_Hannover_Dortmund_Red_100_T_1.mp4/	3	3	SRT	3	0	0	1	6277
	/1_Feyenoord_PSV_Yellow_25_T_1.mp4/1_Feyenoord_PSV_Yellow_100_T_1.mp4/	3	4	SRT	2	1	0	1	4056
	/1_Hamburg_Mainz_Red_25_T_1.mp4/1_Hamburg_Mainz_Red_100_T_1.mp4/	3	5	SRT	3	1	1	1	1481
	/1_Leverkusen_Schalke_Yellow_25_T_1.mp4/1_Leverkusen_Schalke_Yellow_100_T_1.mp4/	3	6	SRT	2	1	0	0	5563
	/1_Juve_Torino_Foul_25_T_1.mp4/1_Juve_Torino_Foul_100_T_1.mp4/	3	7	SRT	1	1	0	2	4314
	/1_Leipzig_Hamburger_Yellow_25_T_1.mp4/1_Leipzig_Hamburger_Yellow_100_T_1.mp4/	3	8	SRT	2	1	1	2	9970
	/1_Koln_Leverkusen_Red_25_T_1.mp4/1_Koln_Leverkusen_Red_100_T_1.mp4/	3	9	SRT	3	1	1	3	5475
	/1_Leverkusen_Dortmund_Yellow_25_T_1.mp4/1_Leverkusen_Dortmund_Yellow_100_T_1.mp4/	3	10	SRT	2	1	0	2	7562
	/1_Gotzepe_Besiktas_Red_25_T_1.mp4/1_Gotzepe_Besiktas_Red_100_T_1.mp4/	3	11	SRT	3	1	1	2	10349
	/1_Hamburg_Hannover_Yellow_25_T_1.mp4/1_Hamburg_Hannover_Yellow_100_T_1.mp4/	3	12	SRT	2	0	1	2	5442
	/1_Lille_SaintEtienne_Yellow_25_T_1.mp4/1_Lille_SaintEtienne_Yellow_100_T_1.mp4/	3	13	SRT	2	1	0	2	8146
	/1_Groningen_PSV_Red_25_T_1.mp4/1_Groningen_PSV_Red_100_T_1.mp4/	3	14	SRT	3	2	1	3	6960
	/1_Kasimpasa_Bursaspor_Red_25_T_1.mp4/1_Kasimpasa_Bursaspor_Red_100_T_1.mp4/	3	15	SRT	3	1	0	2	5461
	/2_Rennes_PSG_Red_100_T_1.mp4/2_Rennes_PSG_Red_25_T_1.mp4/	4	1	RST	3	1	1	2	7598
	/2_Leipzig_Hamburger_Foul_100_T_1.mp4/2_Leipzig_Hamburger_Foul_25_T_1.mp4/	4	2	RST	1	1	1	1	3795
	/3_Leipzig_Hamburger_Yellow_100_T_1.mp4/3_Leipzig_Hamburger_Yellow_25_T_1.mp4/	4	3	RST	2	1	0	1	6155
	/2_Lille_SaintEtienne_Yellow_100_T_1.mp4/2_Lille_SaintEtienne_Yellow_25_T_1.mp4/	4	4	RST	2	0	1	1	798
	/3_Lille_SaintEtienne_Yellow_100_T_1.mp4/3_Lille_SaintEtienne_Yellow_25_T_1.mp4/	4	5	RST	2	0	1	2	7087
	/2_WerderBremen_Mainz_Foul_100_T_1.mp4/2_WerderBremen_Mainz_Foul_25_T_1.mp4/	4	6	RST	1	0	0	0	8726
	/2_Juve_Torino_Foul_100_T_1.mp4/2_Juve_Torino_Foul_25_T_1.mp4/	4	7	RST	1	1	0	2	8078
	/2_Stuttgart_Freiburg_Yellow_100_T_1.mp4/2_Stuttgart_Freiburg_Yellow_25_T_1.mp4/	4	8	RST	2	0	1	2	9504
	/3_Gent_Oostende_Yellow_100_T_1.mp4/3_Gent_Oostende_Yellow_25_T_1.mp4/	4	9	RST	2	1	1	2	871
	/3_Rennes_PSG_Yellow_100_T_1.mp4/3_Rennes_PSG_Yellow_25_T_1.mp4/	4	10	RST	2	1	0	2	8897
	/4_Leipzig_Hamburger_Foul_100_T_1.mp4/4_Leipzig_Hamburger_Foul_25_T_1.mp4/	4	11	RST	1	0	0	1	5521
	/2_Vitoria_Vilafranquese_Red_100_T_1.mp4/2_Vitoria_Vilafranquese_Red_25_T_1.mp4/	4	12	RST	3	1	1	3	8548
	/4_Rennes_PSG_Yellow_100_T_1.mp4/4_Rennes_PSG_Yellow_25_T_1.mp4/	4	13	RST	2	0	1	0	7648
	/2_Gent_Oostende_Foul_100_T_1.mp4/2_Gent_Oostende_Foul_25_T_1.mp4/	4	14	RST	1	1	1	0	4928
	/3_Juve_Torino_Foul_100_T_1.mp4/3_Juve_Torino_Foul_25_T_1.mp4/	4	15	RST	1	1	0	1	10839
P4_2	/4_Leipzig_Hamburger_Foul_25_W_1.mp4/4_Leipzig_Hamburger_Foul_100_W_1.mp4/	1	1	SRW	1	0	0	1	10320
	/2_Vitoria_Vilafranquese_Red_25_W_1.mp4/2_Vitoria_Vilafranquese_Red_100_W_1.mp4/	1	2	SRW	3	2	1	3	7654
	/3_Rennes_PSG_Yellow_25_W_1.mp4/3_Rennes_PSG_Yellow_100_W_1.mp4/	1	3	SRW	2	1	0	2	12999
	/2_Gent_Oostende_Foul_25_W_1.mp4/2_Gent_Oostende_Foul_100_W_1.mp4/	1	4	SRW	1	1	1	3	8537
	/3_Lille_SaintEtienne_Yellow_25_W_1.mp4/3_Lille_SaintEtienne_Yellow_100_W_1.mp4/	1	5	SRW	2	0	1	3	34254
	/3_Leipzig_Hamburger_Yellow_25_W_1.mp4/3_Leipzig_Hamburger_Yellow_100_W_1.mp4/	1	6	SRW	2	1	1	2	4525
	/2_Leipzig_Hamburger_Foul_25_W_1.mp4/2_Leipzig_Hamburger_Foul_100_W_1.mp4/	1	7	SRW	1	0	1	1	14406
	/4_Rennes_PSG_Yellow_25_W_1.mp4/4_Rennes_PSG_Yellow_100_W_1.mp4/	1	8	SRW	2	0	0	0	13287
	/2_Stuttgart_Freiburg_Yellow_25_W_1.mp4/2_Stuttgart_Freiburg_Yellow_100_W_1.mp4/	1	9	SRW	2	0	0	0	2811
	/2_Rennes_PSG_Red_25_W_1.mp4/2_Rennes_PSG_Red_100_W_1.mp4/	1	10	SRW	3	1	1	3	7280
	/2_Juve_Torino_Foul_25_W_1.mp4/2_Juve_Torino_Foul_100_W_1.mp4/	1	11	SRW	1	1	0	3	29980
	/3_Gent_Oostende_Yellow_25_W_1.mp4/3_Gent_Oostende_Yellow_100_W_1.mp4/	1	12	SRW	2	1	1	2	3255
	/2_Lille_SaintEtienne_Yellow_25_W_1.mp4/2_Lille_SaintEtienne_Yellow_100_W_1.mp4/	1	13	SRW	2	0	1	2	5912
	/2_WerderBremen_Mainz_Foul_25_W_1.mp4/2_WerderBremen_Mainz_Foul_100_W_1.mp4/	1	14	SRW	1	0	0	0	11542
	/3_Juve_Torino_Foul_25_W_1.mp4/3_Juve_Torino_Foul_100_W_1.mp4/	1	15	SRW	1	1	1	3	8419
	/1_Leverkusen_Schalke_Yellow_100_W_1.mp4/1_Leverkusen_Schalke_Yellow_25_W_1.mp4/	2	1	RSW	2	0	0	0	11753
	/1_Groningen_PSV_Red_100_W_1.mp4/1_Groningen_PSV_Red_25_W_1.mp4/	2	2	RSW	3	1	1	2	3675
	/1_Gent_Oostende_Foul_100_W_1.mp4/1_Gent_Oostende_Foul_25_W_1.mp4/	2	3	RSW	1	1	1	2	6159
	/1_Juve_Torino_Foul_100_W_1.mp4/1_Juve_Torino_Foul_25_W_1.mp4/	2	4	RSW	1	1	1	3	7940
	/1_Hannover_Dortmund_Red_100_W_1.mp4/1_Hannover_Dortmund_Red_25_W_1.mp4/	2	5	RSW	3	0	1	3	4839
	/1_Kasimpasa_Bursaspor_Red_100_W_1.mp4/1_Kasimpasa_Bursaspor_Red_25_W_1.mp4/	2	6	RSW	3	0	1	2	34813
	/1_Feyenoord_PSV_Yellow_100_W_1.mp4/1_Feyenoord_PSV_Yellow_25_W_1.mp4/	2	7	RSW	2	0	1	2	4334
	/1_Koln_Leverkusen_Red_100_W_1.mp4/1_Koln_Leverkusen_Red_25_W_1.mp4/	2	8	RSW	3	2	1	3	6809
	/1_Hamburg_Freiburg_Yellow_100_W_1.mp4/1_Hamburg_Freiburg_Yellow_25_W_1.mp4/	2	9	RSW	2	1	1	3	4577
	/1_Hamburg_Mainz_Red_100_W_1.mp4/1_Hamburg_Mainz_Red_25_W_1.mp4/	2	10	RSW	3	1	1	1	3879
	/1_Lille_SaintEtienne_Yellow_100_W_1.mp4/1_Lille_SaintEtienne_Yellow_25_W_1.mp4/	2	11	RSW	2	1	0	1	1855
	/1_Gotzepe_Besiktas_Red_100_W_1.mp4/1_Gotzepe_Besiktas_Red_25_W_1.mp4/	2	12	RSW	3	1	1	3	12104
	/1_Hamburg_Hannover_Yellow_100_W_1.mp4/1_Hamburg_Hannover_Yellow_25_W_1.mp4/	2	13	RSW	2	0	0	0	3689
	/1_Leverkusen_Dortmund_Yellow_100_W_1.mp4/1_Leverkusen_Dortmund_Yellow_25_W_1.mp4/	2	14	RSW	2	2	0	3	8069
	/1_Leipzig_Hamburger_Yellow_100_W_1.mp4/1_Leipzig_Hamburger_Yellow_25_W_1.mp4/	2	15	RSW	2	1	1	2	5843
	/1_Bursaspor_Antalyaspor_Red_100_W_1.mp4/1_Bursaspor_Antalyaspor_Red_100_W_1.mp4/	3	1	RRW	3	2	1	3	2780
	/1_Fenerbahce_Genclerbirligi_Yellow_100_W_1.mp4/1_Fenerbahce_Genclerbirligi_Yellow_100_W_1.mp4/	3	2	RRW	2	1	1	2	6411
	/1_AlFaisaly_AlAhli_Red_100_W_1.mp4/1_AlFaisaly_AlAhli_Red_100_W_1.mp4/	3	3	RRW	3	2	1	3	1378
	/1_Bayern_Hoffenheim_Yellow_100_W_1.mp4/1_Bayern_Hoffenheim_Yellow_100_W_1.mp4/	3	4	RRW	2	1	0	2	5119
	/1_Bayern_Leipzig_Red_100_W_1.mp4/1_Bayern_Leipzig_Red_100_W_1.mp4/	3	5	RRW	3	0	0	1	2720
	/1_AlHilal_AlHittifaq_Foul_100_W_1.mp4/1_AlHilal_AlHittifaq_Foul_100_W_1.mp4/	3	6	RRW	1	1	0	2	5729
	/1_Dortmund_Freiburg_Foul_100_W_1.mp4/1_Dortmund_Freiburg_Foul_100_W_1.mp4/	3	7	RRW	1	0	0	0	4839
	/1_DeGraafschap_Heerenveen_Foul_100_W_1.mp4/1_DeGraafschap_Heerenveen_Foul_100_W_1.mp4/	3	8	RRW	1	0	0	0	9174
	/1_AlNassr_AlFateh_Red_100_W_1.mp4/1_AlNassr_AlFateh_Red_100_W_1.mp4/	3	9	RRW	3	2	1	3	1831
	/1_AlShabab_AlTaawon_Red_100_W_1.mp4/1_AlShabab_AlTaawon_Red_100_W_1.mp4/	3	10	RRW	3	2	1	3	3240
	/1_Darmstadt_WerderBremen_Foul_100_W_1.mp4/1_Darmstadt_WerderBremen_Foul_100_W_1.mp4/	3	11	RRW	1	2	0	1	3858
	/1_AlNassr_AlIttihad_Red_100_W_1.mp4/1_AlNassr_AlIttihad_Red_100_W_1.mp4/	3	12	RRW	3	1	1	3	4651
	/1_Feyenoord_Excelsior_Red_100_W_1.mp4/1_Feyenoord_Excelsior_Red_100_W_1.mp4/	3	13	RRW	3	0	1	2	3055
	/1_Feyenoord_Cambuur_Red_100_W_1.mp4/1_Feyenoord_Cambuur_Red_100_W_1.mp4/	3	14	RRW	3	1	0	3	4000
	/1_Augsburg_Wolfsburg_Red_100_W_1.mp4/1_Augsburg_Wolfsburg_Red_100_W_1.mp4/	3	15	RRW	3	0	0	0	5319
	/1_Vitoria_Vilafranquese_Red_25_W_1.mp4/1_Vitoria_Vilafranquese_Red_25_W_1.mp4/	4	1	SSW	3	0	0	1	12563
	/1_Willem_Roda_Foul_25_W_1.mp4/1_Willem_Roda_Foul_25_W_1.mp4/	4	2	SSW	1	0	0	0	6248
	/1_Monaco_Montpellier_Foul_25_W_1.mp4/1_Monaco_Montpellier_Foul_25_W_1.mp4/	4	3	SSW	1	0	0	1	6286
	/2_Bayern_Hoffenheim_Yellow_25_W_1.mp4/2_Bayern_Hoffenheim_Yellow_25_W_1.mp4/	4	4	SSW	2	1	0	2	7574
	/1_WerderBremen_Mainz_Foul_25_W_1.mp4/1_WerderBremen_Mainz_Foul_25_W_1.mp4/	4	5	SSW	1	0	0	0	5095
	/1_Mainz_Koln_Red_25_W_1.mp4/1_Mainz_Koln_Red_25_W_1.mp4/	4	6	SSW	3	0	0	0	7120
	/2_AlHilal_AlHittifaq_Foul_25_W_1.mp4/2_AlHilal_AlHittifaq_Foul_25_W_1.mp4/	4	7	SSW	1	0	0	0	6640
	/1_Wolfsburg_Leipzig_Foul_25_W_1.mp4/1_Wolfsburg_Leipzig_Foul_25_W_1.mp4/	4	8	SSW	1	0	0	1	10247
	/1_Mainz_Bremen_Yellow_25_W_1.mp4/1_Mainz_Bremen_Yellow_25_W_1.mp4/	4	9	SSW	2	0	0	2	2750
	/1_Wolfsburg_Schalke_Yellow_25_W_1.mp4/1_Wolfsburg_Schalke_Yellow_25_W_1.mp4/	4	10	SSW	2	0	0	1	4238
	/1_Sparta_PSV_Red_25_W_1.mp4/1_Sparta_PSV_Red_25_W_1.mp4/	4	11	SSW	3	0	1	2	2380
	/2_Feyenoord_PSV_Yellow_25_W_1.mp4/2_Feyenoord_PSV_Yellow_25_W_1.mp4/	4	12	SSW	2	1	1	3	3112
	/2_Fenerbahce_Genclerbirligi_Foul_25_W_1.mp4/2_Fenerbahce_Genclerbirligi_Foul_25_W_1.mp4/	4	13	SSW	1	0	0	1	8009
	/1_Rennes_PSG_Foul_25_W_1.mp4/1_Rennes_PSG_Foul_25_W_1.mp4/	4	14	SSW	1	1	0	0	1281
	/1_Stuttgart_Freiburg_Foul_25_W_1.mp4/1_Stuttgart_Freiburg_Foul_25_W_1.mp4/	4	15	SSW	1	0	0	0	2560
P4_3	/2_Leipzig_Hamburger_Foul_100_W_1.mp4/2_Leipzig_Hamburger_Foul_100_W_1.mp4/	1	1	RRW	1	1	0	1	20321
	/2_WerderBremen_Mainz_Foul_100_W_1.mp4/2_WerderBremen_Mainz_Foul_100_W_1.mp4/	1	2	RRW	1	0	0	1	15202
	/3_Leipzig_Hamburger_Yellow_100_W_1.mp4/3_Leipzig_Hamburger_Yellow_100_W_1.mp4/	1	3	RRW	2	1	1	2	13925
	/4_Leipzig_Hamburger_Foul_100_W_1.mp4/4_Leipzig_Hamburger_Foul_100_W_1.mp4/	1	4	RRW	1	1	1	1	14088
	/2_Vitoria_Vilafranquese_Red_100_W_1.mp4/2_Vitoria_Vilafranquese_Red_100_W_1.mp4/	1	5	RRW	3	2	1	3	10965
	/2_Stuttgart_Freiburg_Yellow_100_W_1.mp4/2_Stuttgart_Freiburg_Yellow_100_W_1.mp4/	1	6	RRW	2	1	1	2	17650
	/2_Rennes_PSG_Red_100_W_1.mp4/2_Rennes_PSG_Red_100_W_1.mp4/	1	7	RRW	3	2	1	3	10969
	/3_Gent_Oostende_Yellow_100_W_1.mp4/3_Gent_Oostende_Yellow_100_W_1.mp4/	1	8	RRW	2	1	1	2	7920
	/2_Juve_Torino_Foul_100_W_1.mp4/2_Juve_Torino_Foul_100_W_1.mp4/	1	9	RRW	1	2	0	2	11363
	/2_Gent_Oostende_Foul_100_W_1.mp4/2_Gent_Oostende_Foul_100_W_1.mp4/	1	10	RRW	1	0	0	1	64595
	/2_Lille_SaintEtienne_Yellow_100_W_1.mp4/2_Lille_SaintEtienne_Yellow_100_W_1.mp4/	1	11	RRW	2	0	1	2	15299
	/3_Juve_Torino_Foul_100_W_1.mp4/3_Juve_Torino_Foul_100_W_1.mp4/	1	12	RRW	1	1	1	3	17960
	/3_Rennes_PSG_Yellow_100_W_1.mp4/3_Rennes_PSG_Yellow_100_W_1.mp4/	1	13	RRW	2	2	1	3	11535
	/3_Lille_SaintEtienne_Yellow_100_W_1.mp4/3_Lille_SaintEtienne_Yellow_100_W_1.mp4/	1	14	RRW	2	2	1	3	6259
	/4_Rennes_PSG_Yellow_100_W_1.mp4/4_Rennes_PSG_Yellow_100_W_1.mp4/	1	15	RRW	2	0	0	1	8440
	/1_Hannover_Dortmund_Red_25_W_1.mp4/1_Hannover_Dortmund_Red_25_W_1.mp4/	2	1	SSW	3	0	0	3	27882
	/1_Leverkusen_Schalke_Yellow_25_W_1.mp4/1_Leverkusen_Schalke_Yellow_25_W_1.mp4/	2	2	SSW	2	0	0	2	23321
	/1_Juve_Torino_Foul_25_W_1.mp4/1_Juve_Torino_Foul_25_W_1.mp4/	2	3	SSW	1	1	1	2	13240
	/1_Leipzig_Hamburger_Yellow_25_W_1.mp4/1_Leipzig_Hamburger_Yellow_25_W_1.mp4/	2	4	SSW	2	1	1	2	9000
	/1_Kasimpasa_Bursaspor_Red_25_W_1.mp4/1_Kasimpasa_Bursaspor_Red_25_W_1.mp4/	2	5	SSW	3	1	0	2	14914
	/1_Groningen_PSV_Red_25_W_1.mp4/1_Groningen_PSV_Red_25_W_1.mp4/	2	6	SSW	3	1	0	1	14480
	/1_Hamburg_Hannover_Yellow_25_W_1.mp4/1_Hamburg_Hannover_Yellow_25_W_1.mp4/	2	7	SSW	2	0	0	0	10842
	/1_Hamburg_Freiburg_Yellow_25_W_1.mp4/1_Hamburg_Freiburg_Yellow_25_W_1.mp4/	2	8	SSW	2	2	1	2	50486
	/1_Feyenoord_PSV_Yellow_25_W_1.mp4/1_Feyenoord_PSV_Yellow_25_W_1.mp4/	2	9	SSW	2	1	0	2	13083
	/1_Gotzepe_Besiktas_Red_25_W_1.mp4/1_Gotzepe_Besiktas_Red_25_W_1.mp4/	2	10	SSW	3	2	1	3	9808
	/1_Leverkusen_Dortmund_Yellow_25_W_1.mp4/1_Leverkusen_Dortmund_Yellow_25_W_1.mp4/	2	11	SSW	2	2	0	2	13080
	/1_Hamburg_Mainz_Red_25_W_1.mp4/1_Hamburg_Mainz_Red_25_W_1.mp4/	2	12	SSW	3	0	0	0	9971
	/1_Lille_SaintEtienne_Yellow_25_W_1.mp4/1_Lille_SaintEtienne_Yellow_25_W_1.mp4/	2	13	SSW	2	0	0	1	8591
	/1_Gent_Oostende_Foul_25_W_1.mp4/1_Gent_Oostende_Foul_25_W_1.mp4/	2	14	SSW	1	1	1	2	22496
	/1_Koln_Leverkusen_Red_25_W_1.mp4/1_Koln_Leverkusen_Red_25_W_1.mp4/	2	15	SSW	3	2	1	3	7480
	/1_AlHilal_AlHittifaq_Foul_100_W_1.mp4/1_AlHilal_AlHittifaq_Foul_25_W_1.mp4/	3	1	RSW	1	1	0	2	6990
	/1_DeGraafschap_Heerenveen_Foul_100_W_1.mp4/1_DeGraafschap_Heerenveen_Foul_25_W_1.mp4/	3	2	RSW	1	0	0	0	12770
	/1_AlNassr_AlIttihad_Red_100_W_1.mp4/1_AlNassr_AlIttihad_Red_25_W_1.mp4/	3	3	RSW	3	0	1	3	9523
	/1_Augsburg_Wolfsburg_Red_100_W_1.mp4/1_Augsburg_Wolfsburg_Red_25_W_1.mp4/	3	4	RSW	3	0	0	3	9601
	/1_Fenerbahce_Genclerbirligi_Yellow_100_W_1.mp4/1_Fenerbahce_Genclerbirligi_Yellow_25_W_1.mp4/	3	5	RSW	2	0	0	2	8200
	/1_Feyenoord_Cambuur_Red_100_W_1.mp4/1_Feyenoord_Cambuur_Red_25_W_1.mp4/	3	6	RSW	3	1	0	3	10309
	/1_Bayern_Leipzig_Red_100_W_1.mp4/1_Bayern_Leipzig_Red_25_W_1.mp4/	3	7	RSW	3	0	0	3	8606
	/1_Dortmund_Freiburg_Foul_100_W_1.mp4/1_Dortmund_Freiburg_Foul_25_W_1.mp4/	3	8	RSW	1	1	0	2	7361
	/1_AlShabab_AlTaawon_Red_100_W_1.mp4/1_AlShabab_AlTaawon_Red_25_W_1.mp4/	3	9	RSW	3	2	1	3	5017
	/1_AlNassr_AlFateh_Red_100_W_1.mp4/1_AlNassr_AlFateh_Red_25_W_1.mp4/	3	10	RSW	3	2	0	3	7404
	/1_AlFaisaly_AlAhli_Red_100_W_1.mp4/1_AlFaisaly_AlAhli_Red_25_W_1.mp4/	3	11	RSW	3	2	1	3	7319
	/1_Bayern_Hoffenheim_Yellow_100_W_1.mp4/1_Bayern_Hoffenheim_Yellow_25_W_1.mp4/	3	12	RSW	2	1	0	2	7788
	/1_Feyenoord_Excelsior_Red_100_W_1.mp4/1_Feyenoord_Excelsior_Red_25_W_1.mp4/	3	13	RSW	3	1	0	1	6283
	/1_Bursaspor_Antalyaspor_Red_100_W_1.mp4/1_Bursaspor_Antalyaspor_Red_25_W_1.mp4/	3	14	RSW	3	2	0	3	6720
	/1_Darmstadt_WerderBremen_Foul_100_W_1.mp4/1_Darmstadt_WerderBremen_Foul_25_W_1.mp4/	3	15	RSW	1	1	0	2	25768
	/1_Wolfsburg_Leipzig_Foul_25_W_1.mp4/1_Wolfsburg_Leipzig_Foul_100_W_1.mp4/	4	1	SRW	1	0	0	1	8525
	/2_Fenerbahce_Genclerbirligi_Foul_25_W_1.mp4/2_Fenerbahce_Genclerbirligi_Foul_100_W_1.mp4/	4	2	SRW	1	1	0	1	15400
	/1_Rennes_PSG_Foul_25_W_1.mp4/1_Rennes_PSG_Foul_100_W_1.mp4/	4	3	SRW	1	0	0	1	8645
	/1_Stuttgart_Freiburg_Foul_25_W_1.mp4/1_Stuttgart_Freiburg_Foul_100_W_1.mp4/	4	4	SRW	1	0	0	1	2800
	/1_Willem_Roda_Foul_25_W_1.mp4/1_Willem_Roda_Foul_100_W_1.mp4/	4	5	SRW	1	0	0	1	10763
	/1_Mainz_Koln_Red_25_W_1.mp4/1_Mainz_Koln_Red_100_W_1.mp4/	4	6	SRW	3	0	0	0	16040
	/1_WerderBremen_Mainz_Foul_25_W_1.mp4/1_WerderBremen_Mainz_Foul_100_W_1.mp4/	4	7	SRW	1	0	0	1	8339
	/2_Bayern_Hoffenheim_Yellow_25_W_1.mp4/2_Bayern_Hoffenheim_Yellow_100_W_1.mp4/	4	8	SRW	2	1	0	2	6367
	/1_Mainz_Bremen_Yellow_25_W_1.mp4/1_Mainz_Bremen_Yellow_100_W_1.mp4/	4	9	SRW	2	1	0	2	7320
	/1_Wolfsburg_Schalke_Yellow_25_W_1.mp4/1_Wolfsburg_Schalke_Yellow_100_W_1.mp4/	4	10	SRW	2	1	0	1	9325
	/2_Feyenoord_PSV_Yellow_25_W_1.mp4/2_Feyenoord_PSV_Yellow_100_W_1.mp4/	4	11	SRW	2	2	1	3	9519
	/1_Vitoria_Vilafranquese_Red_25_W_1.mp4/1_Vitoria_Vilafranquese_Red_100_W_1.mp4/	4	12	SRW	3	1	0	1	4160
	/1_Monaco_Montpellier_Foul_25_W_1.mp4/1_Monaco_Montpellier_Foul_100_W_1.mp4/	4	13	SRW	1	0	0	2	10685
	/2_AlHilal_AlHittifaq_Foul_25_W_1.mp4/2_AlHilal_AlHittifaq_Foul_100_W_1.mp4/	4	14	SRW	1	0	0	0	6735
	/1_Sparta_PSV_Red_25_W_1.mp4/1_Sparta_PSV_Red_100_W_1.mp4/	4	15	SRW	3	0	0	3	7644
P4_4	/3_Rennes_PSG_Yellow_100_W_1.mp4/3_Rennes_PSG_Yellow_25_W_1.mp4/	1	1	RSW	2	0	0	1	16663
	/2_WerderBremen_Mainz_Foul_100_W_1.mp4/2_WerderBremen_Mainz_Foul_25_W_1.mp4/	1	2	RSW	1	1	1	1	23595
	/2_Juve_Torino_Foul_100_W_1.mp4/2_Juve_Torino_Foul_25_W_1.mp4/	1	3	RSW	1	2	1	3	14320
	/3_Juve_Torino_Foul_100_W_1.mp4/3_Juve_Torino_Foul_25_W_1.mp4/	1	4	RSW	1	2	1	2	13783
	/2_Leipzig_Hamburger_Foul_100_W_1.mp4/2_Leipzig_Hamburger_Foul_25_W_1.mp4/	1	5	RSW	1	1	0	1	27840
	/3_Gent_Oostende_Yellow_100_W_1.mp4/3_Gent_Oostende_Yellow_25_W_1.mp4/	1	6	RSW	2	1	1	2	9571
	/2_Vitoria_Vilafranquese_Red_100_W_1.mp4/2_Vitoria_Vilafranquese_Red_25_W_1.mp4/	1	7	RSW	3	2	1	3	8543
	/3_Lille_SaintEtienne_Yellow_100_W_1.mp4/3_Lille_SaintEtienne_Yellow_25_W_1.mp4/	1	8	RSW	2	1	1	2	11121
	/3_Leipzig_Hamburger_Yellow_100_W_1.mp4/3_Leipzig_Hamburger_Yellow_25_W_1.mp4/	1	9	RSW	2	1	1	2	9662
	/2_Gent_Oostende_Foul_100_W_1.mp4/2_Gent_Oostende_Foul_25_W_1.mp4/	1	10	RSW	1	0	0	1	29701
	/4_Rennes_PSG_Yellow_100_W_1.mp4/4_Rennes_PSG_Yellow_25_W_1.mp4/	1	11	RSW	2	0	1	2	19642
	/2_Lille_SaintEtienne_Yellow_100_W_1.mp4/2_Lille_SaintEtienne_Yellow_25_W_1.mp4/	1	12	RSW	2	0	1	2	11758
	/2_Stuttgart_Freiburg_Yellow_100_W_1.mp4/2_Stuttgart_Freiburg_Yellow_25_W_1.mp4/	1	13	RSW	2	1	1	3	20041
	/4_Leipzig_Hamburger_Foul_100_W_1.mp4/4_Leipzig_Hamburger_Foul_25_W_1.mp4/	1	14	RSW	1	0	0	1	12721
	/2_Rennes_PSG_Red_100_W_1.mp4/2_Rennes_PSG_Red_25_W_1.mp4/	1	15	RSW	3	1	1	2	11200
	/1_Groningen_PSV_Red_25_W_1.mp4/1_Groningen_PSV_Red_100_W_1.mp4/	2	1	SRW	3	0	0	1	15655
	/1_Juve_Torino_Foul_25_W_1.mp4/1_Juve_Torino_Foul_100_W_1.mp4/	2	2	SRW	1	1	1	2	9176
	/1_Hamburg_Hannover_Yellow_25_W_1.mp4/1_Hamburg_Hannover_Yellow_100_W_1.mp4/	2	3	SRW	2	0	1	2	15245
	/1_Feyenoord_PSV_Yellow_25_W_1.mp4/1_Feyenoord_PSV_Yellow_100_W_1.mp4/	2	4	SRW	2	0	1	2	16171
	/1_Leipzig_Hamburger_Yellow_25_W_1.mp4/1_Leipzig_Hamburger_Yellow_100_W_1.mp4/	2	5	SRW	2	1	1	2	8888
	/1_Leverkusen_Dortmund_Yellow_25_W_1.mp4/1_Leverkusen_Dortmund_Yellow_100_W_1.mp4/	2	6	SRW	2	1	1	2	9455
	/1_Hamburg_Mainz_Red_25_W_1.mp4/1_Hamburg_Mainz_Red_100_W_1.mp4/	2	7	SRW	3	1	1	3	20120
	/1_Gent_Oostende_Foul_25_W_1.mp4/1_Gent_Oostende_Foul_100_W_1.mp4/	2	8	SRW	1	1	1	1	15431
	/1_Lille_SaintEtienne_Yellow_25_W_1.mp4/1_Lille_SaintEtienne_Yellow_100_W_1.mp4/	2	9	SRW	2	0	1	1	23147
	/1_Kasimpasa_Bursaspor_Red_25_W_1.mp4/1_Kasimpasa_Bursaspor_Red_100_W_1.mp4/	2	10	SRW	3	0	0	1	9126
	/1_Gotzepe_Besiktas_Red_25_W_1.mp4/1_Gotzepe_Besiktas_Red_100_W_1.mp4/	2	11	SRW	3	1	0	2	9844
	/1_Leverkusen_Schalke_Yellow_25_W_1.mp4/1_Leverkusen_Schalke_Yellow_100_W_1.mp4/	2	12	SRW	2	1	0	3	13956
	/1_Hannover_Dortmund_Red_25_W_1.mp4/1_Hannover_Dortmund_Red_100_W_1.mp4/	2	13	SRW	3	0	0	3	9443
	/1_Hamburg_Freiburg_Yellow_25_W_1.mp4/1_Hamburg_Freiburg_Yellow_100_W_1.mp4/	2	14	SRW	2	1	1	2	14120
	/1_Koln_Leverkusen_Red_25_W_1.mp4/1_Koln_Leverkusen_Red_100_W_1.mp4/	2	15	SRW	3	1	1	3	12683
	/1_AlNassr_AlIttihad_Red_25_W_1.mp4/1_AlNassr_AlIttihad_Red_25_W_1.mp4/	3	1	SSW	3	0	0	0	28040
	/1_Feyenoord_Cambuur_Red_25_W_1.mp4/1_Feyenoord_Cambuur_Red_25_W_1.mp4/	3	2	SSW	3	1	1	3	6779
	/1_Dortmund_Freiburg_Foul_25_W_1.mp4/1_Dortmund_Freiburg_Foul_25_W_1.mp4/	3	3	SSW	1	0	1	1	14060
	/1_DeGraafschap_Heerenveen_Foul_25_W_1.mp4/1_DeGraafschap_Heerenveen_Foul_25_W_1.mp4/	3	4	SSW	1	1	1	3	11296
	/1_Bayern_Hoffenheim_Yellow_25_W_1.mp4/1_Bayern_Hoffenheim_Yellow_25_W_1.mp4/	3	5	SSW	2	1	0	2	16640
	/1_Bayern_Leipzig_Red_25_W_1.mp4/1_Bayern_Leipzig_Red_25_W_1.mp4/	3	6	SSW	3	1	1	3	11920
	/1_AlFaisaly_AlAhli_Red_25_W_1.mp4/1_AlFaisaly_AlAhli_Red_25_W_1.mp4/	3	7	SSW	3	2	1	3	6760
	/1_AlShabab_AlTaawon_Red_25_W_1.mp4/1_AlShabab_AlTaawon_Red_25_W_1.mp4/	3	8	SSW	3	1	1	3	12188
	/1_Bursaspor_Antalyaspor_Red_25_W_1.mp4/1_Bursaspor_Antalyaspor_Red_25_W_1.mp4/	3	9	SSW	3	2	1	2	7004
	/1_Darmstadt_WerderBremen_Foul_25_W_1.mp4/1_Darmstadt_WerderBremen_Foul_25_W_1.mp4/	3	10	SSW	1	1	0	2	11129
	/1_Feyenoord_Excelsior_Red_25_W_1.mp4/1_Feyenoord_Excelsior_Red_25_W_1.mp4/	3	11	SSW	3	1	1	1	8861
	/1_Augsburg_Wolfsburg_Red_25_W_1.mp4/1_Augsburg_Wolfsburg_Red_25_W_1.mp4/	3	12	SSW	3	0	0	0	8760
	/1_AlHilal_AlHittifaq_Foul_25_W_1.mp4/1_AlHilal_AlHittifaq_Foul_25_W_1.mp4/	3	13	SSW	1	1	0	1	8639
	/1_AlNassr_AlFateh_Red_25_W_1.mp4/1_AlNassr_AlFateh_Red_25_W_1.mp4/	3	14	SSW	3	2	1	2	9479
	/1_Fenerbahce_Genclerbirligi_Yellow_25_W_1.mp4/1_Fenerbahce_Genclerbirligi_Yellow_25_W_1.mp4/	3	15	SSW	2	0	1	2	12039
	/2_AlHilal_AlHittifaq_Foul_100_W_1.mp4/2_AlHilal_AlHittifaq_Foul_100_W_1.mp4/	4	1	RRW	1	0	0	0	7135
	/1_Wolfsburg_Schalke_Yellow_100_W_1.mp4/1_Wolfsburg_Schalke_Yellow_100_W_1.mp4/	4	2	RRW	2	0	1	2	13693
	/1_Rennes_PSG_Foul_100_W_1.mp4/1_Rennes_PSG_Foul_100_W_1.mp4/	4	3	RRW	1	1	0	0	10737
	/1_Vitoria_Vilafranquese_Red_100_W_1.mp4/1_Vitoria_Vilafranquese_Red_100_W_1.mp4/	4	4	RRW	3	0	1	2	11525
	/2_Feyenoord_PSV_Yellow_100_W_1.mp4/2_Feyenoord_PSV_Yellow_100_W_1.mp4/	4	5	RRW	2	2	1	2	10401
	/1_WerderBremen_Mainz_Foul_100_W_1.mp4/1_WerderBremen_Mainz_Foul_100_W_1.mp4/	4	6	RRW	1	1	0	0	9144
	/1_Wolfsburg_Leipzig_Foul_100_W_1.mp4/1_Wolfsburg_Leipzig_Foul_100_W_1.mp4/	4	7	RRW	1	1	1	1	14504
	/1_Stuttgart_Freiburg_Foul_100_W_1.mp4/1_Stuttgart_Freiburg_Foul_100_W_1.mp4/	4	8	RRW	1	0	0	1	8040
	/1_Sparta_PSV_Red_100_W_1.mp4/1_Sparta_PSV_Red_100_W_1.mp4/	4	9	RRW	3	0	1	2	11639
	/1_Monaco_Montpellier_Foul_100_W_1.mp4/1_Monaco_Montpellier_Foul_100_W_1.mp4/	4	10	RRW	1	0	0	1	9320
	/2_Fenerbahce_Genclerbirligi_Foul_100_W_1.mp4/2_Fenerbahce_Genclerbirligi_Foul_100_W_1.mp4/	4	11	RRW	1	1	0	0	8400
	/1_Mainz_Koln_Red_100_W_1.mp4/1_Mainz_Koln_Red_100_W_1.mp4/	4	12	RRW	3	0	0	1	15119
	/1_Mainz_Bremen_Yellow_100_W_1.mp4/1_Mainz_Bremen_Yellow_100_W_1.mp4/	4	13	RRW	2	1	1	2	6610
	/2_Bayern_Hoffenheim_Yellow_100_W_1.mp4/2_Bayern_Hoffenheim_Yellow_100_W_1.mp4/	4	14	RRW	2	1	1	2	5379
	/1_Willem_Roda_Foul_100_W_1.mp4/1_Willem_Roda_Foul_100_W_1.mp4/	4	15	RRW	1	1	1	1	8080
P4_5	/1_Wolfsburg_Leipzig_Foul_100_T_1.mp4/1_Wolfsburg_Leipzig_Foul_25_T_1.mp4/	1	1	RST	1	1	0	1	14385
	/1_Rennes_PSG_Foul_100_T_1.mp4/1_Rennes_PSG_Foul_25_T_1.mp4/	1	2	RST	1	0	1	1	13793
	/1_Sparta_PSV_Red_100_T_1.mp4/1_Sparta_PSV_Red_25_T_1.mp4/	1	3	RST	3	0	1	3	13043
	/1_Wolfsburg_Schalke_Yellow_100_T_1.mp4/1_Wolfsburg_Schalke_Yellow_25_T_1.mp4/	1	4	RST	2	0	0	1	10080
	/2_Feyenoord_PSV_Yellow_100_T_1.mp4/2_Feyenoord_PSV_Yellow_25_T_1.mp4/	1	5	RST	2	1	1	2	16451
	/2_Bayern_Hoffenheim_Yellow_100_T_1.mp4/2_Bayern_Hoffenheim_Yellow_25_T_1.mp4/	1	6	RST	2	1	1	2	14439
	/2_AlHilal_AlHittifaq_Foul_100_T_1.mp4/2_AlHilal_AlHittifaq_Foul_25_T_1.mp4/	1	7	RST	1	0	0	0	7201
	/1_Willem_Roda_Foul_100_T_1.mp4/1_Willem_Roda_Foul_25_T_1.mp4/	1	8	RST	1	0	1	1	10643
	/2_Fenerbahce_Genclerbirligi_Foul_100_T_1.mp4/2_Fenerbahce_Genclerbirligi_Foul_25_T_1.mp4/	1	9	RST	1	1	1	2	11759
	/1_Mainz_Bremen_Yellow_100_T_1.mp4/1_Mainz_Bremen_Yellow_25_T_1.mp4/	1	10	RST	2	2	1	2	14808
	/1_WerderBremen_Mainz_Foul_100_T_1.mp4/1_WerderBremen_Mainz_Foul_25_T_1.mp4/	1	11	RST	1	0	0	1	9472
	/1_Monaco_Montpellier_Foul_100_T_1.mp4/1_Monaco_Montpellier_Foul_25_T_1.mp4/	1	12	RST	1	0	0	1	7400
	/1_Vitoria_Vilafranquese_Red_100_T_1.mp4/1_Vitoria_Vilafranquese_Red_25_T_1.mp4/	1	13	RST	3	2	1	3	5257
	/1_Mainz_Koln_Red_100_T_1.mp4/1_Mainz_Koln_Red_25_T_1.mp4/	1	14	RST	3	0	1	2	26093
	/1_Stuttgart_Freiburg_Foul_100_T_1.mp4/1_Stuttgart_Freiburg_Foul_25_T_1.mp4/	1	15	RST	1	0	1	1	11960
	/1_Dortmund_Freiburg_Foul_25_T_1.mp4/1_Dortmund_Freiburg_Foul_100_T_1.mp4/	2	1	SRT	1	1	1	1	14440
	/1_Feyenoord_Cambuur_Red_25_T_1.mp4/1_Feyenoord_Cambuur_Red_100_T_1.mp4/	2	2	SRT	3	1	1	3	20871
	/1_AlNassr_AlFateh_Red_25_T_1.mp4/1_AlNassr_AlFateh_Red_100_T_1.mp4/	2	3	SRT	3	2	1	3	13711
	/1_Bayern_Hoffenheim_Yellow_25_T_1.mp4/1_Bayern_Hoffenheim_Yellow_100_T_1.mp4/	2	4	SRT	2	1	0	1	22760
	/1_Bayern_Leipzig_Red_25_T_1.mp4/1_Bayern_Leipzig_Red_100_T_1.mp4/	2	5	SRT	3	0	0	0	15074
	/1_AlHilal_AlHittifaq_Foul_25_T_1.mp4/1_AlHilal_AlHittifaq_Foul_100_T_1.mp4/	2	6	SRT	1	1	0	2	10672
	/1_Augsburg_Wolfsburg_Red_25_T_1.mp4/1_Augsburg_Wolfsburg_Red_100_T_1.mp4/	2	7	SRT	3	0	1	1	8984
	/1_Feyenoord_Excelsior_Red_25_T_1.mp4/1_Feyenoord_Excelsior_Red_100_T_1.mp4/	2	8	SRT	3	2	1	3	840
	/1_AlShabab_AlTaawon_Red_25_T_1.mp4/1_AlShabab_AlTaawon_Red_100_T_1.mp4/	2	9	SRT	3	2	1	3	3308
	/1_DeGraafschap_Heerenveen_Foul_25_T_1.mp4/1_DeGraafschap_Heerenveen_Foul_100_T_1.mp4/	2	10	SRT	1	1	1	1	9204
	/1_Bursaspor_Antalyaspor_Red_25_T_1.mp4/1_Bursaspor_Antalyaspor_Red_100_T_1.mp4/	2	11	SRT	3	2	1	3	4607
	/1_Fenerbahce_Genclerbirligi_Yellow_25_T_1.mp4/1_Fenerbahce_Genclerbirligi_Yellow_100_T_1.mp4/	2	12	SRT	2	1	1	2	12162
	/1_AlFaisaly_AlAhli_Red_25_T_1.mp4/1_AlFaisaly_AlAhli_Red_100_T_1.mp4/	2	13	SRT	3	2	1	3	11272
	/1_AlNassr_AlIttihad_Red_25_T_1.mp4/1_AlNassr_AlIttihad_Red_100_T_1.mp4/	2	14	SRT	3	0	1	3	15043
	/1_Darmstadt_WerderBremen_Foul_25_T_1.mp4/1_Darmstadt_WerderBremen_Foul_100_T_1.mp4/	2	15	SRT	1	1	0	2	7663
	/1_Gent_Oostende_Foul_100_T_1.mp4/1_Gent_Oostende_Foul_100_T_1.mp4/	3	1	RRT	1	1	1	2	19241
	/1_Juve_Torino_Foul_100_T_1.mp4/1_Juve_Torino_Foul_100_T_1.mp4/	3	2	RRT	1	2	1	3	6648
	/1_Feyenoord_PSV_Yellow_100_T_1.mp4/1_Feyenoord_PSV_Yellow_100_T_1.mp4/	3	3	RRT	2	2	1	2	12519
	/1_Hamburg_Freiburg_Yellow_100_T_1.mp4/1_Hamburg_Freiburg_Yellow_100_T_1.mp4/	3	4	RRT	2	2	1	2	12665
	/1_Hamburg_Hannover_Yellow_100_T_1.mp4/1_Hamburg_Hannover_Yellow_100_T_1.mp4/	3	5	RRT	2	1	1	2	8406
	/1_Hamburg_Mainz_Red_100_T_1.mp4/1_Hamburg_Mainz_Red_100_T_1.mp4/	3	6	RRT	3	1	1	1	5793
	/1_Lille_SaintEtienne_Yellow_100_T_1.mp4/1_Lille_SaintEtienne_Yellow_100_T_1.mp4/	3	7	RRT	2	1	1	2	17510
	/1_Leverkusen_Dortmund_Yellow_100_T_1.mp4/1_Leverkusen_Dortmund_Yellow_100_T_1.mp4/	3	8	RRT	2	2	1	2	11797
	/1_Leverkusen_Schalke_Yellow_100_T_1.mp4/1_Leverkusen_Schalke_Yellow_100_T_1.mp4/	3	9	RRT	2	1	1	1	9471
	/1_Hannover_Dortmund_Red_100_T_1.mp4/1_Hannover_Dortmund_Red_100_T_1.mp4/	3	10	RRT	3	1	1	1	10560
	/1_Leipzig_Hamburger_Yellow_100_T_1.mp4/1_Leipzig_Hamburger_Yellow_100_T_1.mp4/	3	11	RRT	2	1	1	2	5800
	/1_Kasimpasa_Bursaspor_Red_100_T_1.mp4/1_Kasimpasa_Bursaspor_Red_100_T_1.mp4/	3	12	RRT	3	2	1	3	19560
	/1_Koln_Leverkusen_Red_100_T_1.mp4/1_Koln_Leverkusen_Red_100_T_1.mp4/	3	13	RRT	3	2	1	3	4271
	/1_Gotzepe_Besiktas_Red_100_T_1.mp4/1_Gotzepe_Besiktas_Red_100_T_1.mp4/	3	14	RRT	3	2	1	3	8161
	/1_Groningen_PSV_Red_100_T_1.mp4/1_Groningen_PSV_Red_100_T_1.mp4/	3	15	RRT	3	1	1	3	3895
	/2_Rennes_PSG_Red_25_T_1.mp4/2_Rennes_PSG_Red_25_T_1.mp4/	4	1	SST	3	2	1	3	4639
	/3_Leipzig_Hamburger_Yellow_25_T_1.mp4/3_Leipzig_Hamburger_Yellow_25_T_1.mp4/	4	2	SST	2	1	1	2	7119
	/2_Gent_Oostende_Foul_25_T_1.mp4/2_Gent_Oostende_Foul_25_T_1.mp4/	4	3	SST	1	0	0	0	8919
	/2_Stuttgart_Freiburg_Yellow_25_T_1.mp4/2_Stuttgart_Freiburg_Yellow_25_T_1.mp4/	4	4	SST	2	0	1	3	17123
	/2_Leipzig_Hamburger_Foul_25_T_1.mp4/2_Leipzig_Hamburger_Foul_25_T_1.mp4/	4	5	SST	1	1	0	1	9320
	/4_Rennes_PSG_Yellow_25_T_1.mp4/4_Rennes_PSG_Yellow_25_T_1.mp4/	4	6	SST	2	0	0	0	13799
	/3_Lille_SaintEtienne_Yellow_25_T_1.mp4/3_Lille_SaintEtienne_Yellow_25_T_1.mp4/	4	7	SST	2	1	1	1	4785
	/2_Juve_Torino_Foul_25_T_1.mp4/2_Juve_Torino_Foul_25_T_1.mp4/	4	8	SST	1	2	1	3	1578
	/2_WerderBremen_Mainz_Foul_25_T_1.mp4/2_WerderBremen_Mainz_Foul_25_T_1.mp4/	4	9	SST	1	0	0	0	7639
	/2_Lille_SaintEtienne_Yellow_25_T_1.mp4/2_Lille_SaintEtienne_Yellow_25_T_1.mp4/	4	10	SST	2	0	0	0	9640
	/4_Leipzig_Hamburger_Foul_25_T_1.mp4/4_Leipzig_Hamburger_Foul_25_T_1.mp4/	4	11	SST	1	0	0	1	7410
	/3_Juve_Torino_Foul_25_T_1.mp4/3_Juve_Torino_Foul_25_T_1.mp4/	4	12	SST	1	1	1	2	3327
	/3_Gent_Oostende_Yellow_25_T_1.mp4/3_Gent_Oostende_Yellow_25_T_1.mp4/	4	13	SST	2	1	1	2	4761
	/3_Rennes_PSG_Yellow_25_T_1.mp4/3_Rennes_PSG_Yellow_25_T_1.mp4/	4	14	SST	2	0	0	0	6360
	/2_Vitoria_Vilafranquese_Red_25_T_1.mp4/2_Vitoria_Vilafranquese_Red_25_T_1.mp4/	4	15	SST	3	2	1	3	6674
P4_6	/2_AlHilal_AlHittifaq_Foul_25_T_1.mp4/2_AlHilal_AlHittifaq_Foul_25_T_1.mp4/	1	1	SST	1	0	0	0	17605
	/1_Mainz_Bremen_Yellow_25_T_1.mp4/1_Mainz_Bremen_Yellow_25_T_1.mp4/	1	2	SST	2	0	1	2	21665
	/1_Wolfsburg_Schalke_Yellow_25_T_1.mp4/1_Wolfsburg_Schalke_Yellow_25_T_1.mp4/	1	3	SST	2	0	0	0	17412
	/1_Willem_Roda_Foul_25_T_1.mp4/1_Willem_Roda_Foul_25_T_1.mp4/	1	4	SST	1	0	0	0	35611
	/1_Wolfsburg_Leipzig_Foul_25_T_1.mp4/1_Wolfsburg_Leipzig_Foul_25_T_1.mp4/	1	5	SST	1	0	0	0	21912
	/1_Mainz_Koln_Red_25_T_1.mp4/1_Mainz_Koln_Red_25_T_1.mp4/	1	6	SST	3	0	1	0	7930
	/1_Monaco_Montpellier_Foul_25_T_1.mp4/1_Monaco_Montpellier_Foul_25_T_1.mp4/	1	7	SST	1	0	0	1	17600
	/1_Sparta_PSV_Red_25_T_1.mp4/1_Sparta_PSV_Red_25_T_1.mp4/	1	8	SST	3	0	0	0	15042
	/2_Bayern_Hoffenheim_Yellow_25_T_1.mp4/2_Bayern_Hoffenheim_Yellow_25_T_1.mp4/	1	9	SST	2	1	1	2	9248
	/2_Fenerbahce_Genclerbirligi_Foul_25_T_1.mp4/2_Fenerbahce_Genclerbirligi_Foul_25_T_1.mp4/	1	10	SST	1	1	0	2	15553
	/2_Feyenoord_PSV_Yellow_25_T_1.mp4/2_Feyenoord_PSV_Yellow_25_T_1.mp4/	1	11	SST	2	1	1	2	11349
	/1_WerderBremen_Mainz_Foul_25_T_1.mp4/1_WerderBremen_Mainz_Foul_25_T_1.mp4/	1	12	SST	1	1	1	0	28489
	/1_Vitoria_Vilafranquese_Red_25_T_1.mp4/1_Vitoria_Vilafranquese_Red_25_T_1.mp4/	1	13	SST	3	2	0	3	7857
	/1_Stuttgart_Freiburg_Foul_25_T_1.mp4/1_Stuttgart_Freiburg_Foul_25_T_1.mp4/	1	14	SST	1	0	0	0	17200
	/1_Rennes_PSG_Foul_25_T_1.mp4/1_Rennes_PSG_Foul_25_T_1.mp4/	1	15	SST	1	0	0	1	20831
	/1_Bayern_Leipzig_Red_100_T_1.mp4/1_Bayern_Leipzig_Red_100_T_1.mp4/	2	1	RRT	3	0	1	2	11200
	/1_Bursaspor_Antalyaspor_Red_100_T_1.mp4/1_Bursaspor_Antalyaspor_Red_100_T_1.mp4/	2	2	RRT	3	1	1	2	12354
	/1_AlNassr_AlIttihad_Red_100_T_1.mp4/1_AlNassr_AlIttihad_Red_100_T_1.mp4/	2	3	RRT	3	0	1	3	42283
	/1_Feyenoord_Excelsior_Red_100_T_1.mp4/1_Feyenoord_Excelsior_Red_100_T_1.mp4/	2	4	RRT	3	0	1	2	8592
	/1_Darmstadt_WerderBremen_Foul_100_T_1.mp4/1_Darmstadt_WerderBremen_Foul_100_T_1.mp4/	2	5	RRT	1	0	0	2	8503
	/1_DeGraafschap_Heerenveen_Foul_100_T_1.mp4/1_DeGraafschap_Heerenveen_Foul_100_T_1.mp4/	2	6	RRT	1	0	1	1	14760
	/1_Augsburg_Wolfsburg_Red_100_T_1.mp4/1_Augsburg_Wolfsburg_Red_100_T_1.mp4/	2	7	RRT	3	0	1	1	22443
	/1_Bayern_Hoffenheim_Yellow_100_T_1.mp4/1_Bayern_Hoffenheim_Yellow_100_T_1.mp4/	2	8	RRT	2	1	1	2	6881
	/1_AlFaisaly_AlAhli_Red_100_T_1.mp4/1_AlFaisaly_AlAhli_Red_100_T_1.mp4/	2	9	RRT	3	2	1	3	4824
	/1_AlShabab_AlTaawon_Red_100_T_1.mp4/1_AlShabab_AlTaawon_Red_100_T_1.mp4/	2	10	RRT	3	2	1	3	9840
	/1_AlNassr_AlFateh_Red_100_T_1.mp4/1_AlNassr_AlFateh_Red_100_T_1.mp4/	2	11	RRT	3	2	1	2	9321
	/1_Feyenoord_Cambuur_Red_100_T_1.mp4/1_Feyenoord_Cambuur_Red_100_T_1.mp4/	2	12	RRT	3	1	0	2	11998
	/1_AlHilal_AlHittifaq_Foul_100_T_1.mp4/1_AlHilal_AlHittifaq_Foul_100_T_1.mp4/	2	13	RRT	1	1	0	2	9450
	/1_Dortmund_Freiburg_Foul_100_T_1.mp4/1_Dortmund_Freiburg_Foul_100_T_1.mp4/	2	14	RRT	1	1	1	2	6210
	/1_Fenerbahce_Genclerbirligi_Yellow_100_T_1.mp4/1_Fenerbahce_Genclerbirligi_Yellow_100_T_1.mp4/	2	15	RRT	2	1	1	2	1640
	/1_Gent_Oostende_Foul_100_T_1.mp4/1_Gent_Oostende_Foul_25_T_1.mp4/	3	1	RST	1	1	1	2	23201
	/1_Leipzig_Hamburger_Yellow_100_T_1.mp4/1_Leipzig_Hamburger_Yellow_25_T_1.mp4/	3	2	RST	2	1	1	2	7839
	/1_Hamburg_Hannover_Yellow_100_T_1.mp4/1_Hamburg_Hannover_Yellow_25_T_1.mp4/	3	3	RST	2	0	1	2	6279
	/1_Hamburg_Mainz_Red_100_T_1.mp4/1_Hamburg_Mainz_Red_25_T_1.mp4/	3	4	RST	3	0	1	2	12555
	/1_Hamburg_Freiburg_Yellow_100_T_1.mp4/1_Hamburg_Freiburg_Yellow_25_T_1.mp4/	3	5	RST	2	0	0	0	9001
	/1_Lille_SaintEtienne_Yellow_100_T_1.mp4/1_Lille_SaintEtienne_Yellow_25_T_1.mp4/	3	6	RST	2	0	0	0	7481
	/1_Leverkusen_Schalke_Yellow_100_T_1.mp4/1_Leverkusen_Schalke_Yellow_25_T_1.mp4/	3	7	RST	2	0	0	0	8800
	/1_Hannover_Dortmund_Red_100_T_1.mp4/1_Hannover_Dortmund_Red_25_T_1.mp4/	3	8	RST	3	0	1	1	24960
	/1_Kasimpasa_Bursaspor_Red_100_T_1.mp4/1_Kasimpasa_Bursaspor_Red_25_T_1.mp4/	3	9	RST	3	0	0	1	6400
	/1_Leverkusen_Dortmund_Yellow_100_T_1.mp4/1_Leverkusen_Dortmund_Yellow_25_T_1.mp4/	3	10	RST	2	2	1	2	15884
	/1_Gotzepe_Besiktas_Red_100_T_1.mp4/1_Gotzepe_Besiktas_Red_25_T_1.mp4/	3	11	RST	3	1	0	1	12359
	/1_Feyenoord_PSV_Yellow_100_T_1.mp4/1_Feyenoord_PSV_Yellow_25_T_1.mp4/	3	12	RST	2	1	1	2	8599
	/1_Juve_Torino_Foul_100_T_1.mp4/1_Juve_Torino_Foul_25_T_1.mp4/	3	13	RST	1	1	1	2	9854
	/1_Groningen_PSV_Red_100_T_1.mp4/1_Groningen_PSV_Red_25_T_1.mp4/	3	14	RST	3	2	1	3	6401
	/1_Koln_Leverkusen_Red_100_T_1.mp4/1_Koln_Leverkusen_Red_25_T_1.mp4/	3	15	RST	3	2	1	3	7810
	/3_Juve_Torino_Foul_25_T_1.mp4/3_Juve_Torino_Foul_100_T_1.mp4/	4	1	SRT	1	1	1	2	7636
	/3_Gent_Oostende_Yellow_25_T_1.mp4/3_Gent_Oostende_Yellow_100_T_1.mp4/	4	2	SRT	2	1	1	2	12914
	/3_Leipzig_Hamburger_Yellow_25_T_1.mp4/3_Leipzig_Hamburger_Yellow_100_T_1.mp4/	4	3	SRT	2	1	1	2	8136
	/2_Vitoria_Vilafranquese_Red_25_T_1.mp4/2_Vitoria_Vilafranquese_Red_100_T_1.mp4/	4	4	SRT	3	1	1	2	4918
	/2_Gent_Oostende_Foul_25_T_1.mp4/2_Gent_Oostende_Foul_100_T_1.mp4/	4	5	SRT	1	0	1	1	4411
	/3_Rennes_PSG_Yellow_25_T_1.mp4/3_Rennes_PSG_Yellow_100_T_1.mp4/	4	6	SRT	2	1	1	2	10911
	/2_Juve_Torino_Foul_25_T_1.mp4/2_Juve_Torino_Foul_100_T_1.mp4/	4	7	SRT	1	2	1	2	7920
	/2_Lille_SaintEtienne_Yellow_25_T_1.mp4/2_Lille_SaintEtienne_Yellow_100_T_1.mp4/	4	8	SRT	2	0	0	0	6918
	/4_Rennes_PSG_Yellow_25_T_1.mp4/4_Rennes_PSG_Yellow_100_T_1.mp4/	4	9	SRT	2	0	0	0	2678
	/3_Lille_SaintEtienne_Yellow_25_T_1.mp4/3_Lille_SaintEtienne_Yellow_100_T_1.mp4/	4	10	SRT	2	0	0	1	3197
	/2_Rennes_PSG_Red_25_T_1.mp4/2_Rennes_PSG_Red_100_T_1.mp4/	4	11	SRT	3	1	1	3	5089
	/2_Leipzig_Hamburger_Foul_25_T_1.mp4/2_Leipzig_Hamburger_Foul_100_T_1.mp4/	4	12	SRT	1	0	1	1	2519
	/2_Stuttgart_Freiburg_Yellow_25_T_1.mp4/2_Stuttgart_Freiburg_Yellow_100_T_1.mp4/	4	13	SRT	2	1	1	1	4520
	/4_Leipzig_Hamburger_Foul_25_T_1.mp4/4_Leipzig_Hamburger_Foul_100_T_1.mp4/	4	14	SRT	1	0	1	1	2976
	/2_WerderBremen_Mainz_Foul_25_T_1.mp4/2_WerderBremen_Mainz_Foul_100_T_1.mp4/	4	15	SRT	1	0	0	0	4388
P4_7	/1_Wolfsburg_Schalke_Yellow_25_T_1.mp4/1_Wolfsburg_Schalke_Yellow_100_T_1.mp4/	1	1	SRT	2	0	0	1	5179
	/1_Willem_Roda_Foul_25_T_1.mp4/1_Willem_Roda_Foul_100_T_1.mp4/	1	2	SRT	1	1	0	1	7491
	/1_Vitoria_Vilafranquese_Red_25_T_1.mp4/1_Vitoria_Vilafranquese_Red_100_T_1.mp4/	1	3	SRT	3	1	1	3	8599
	/1_Mainz_Bremen_Yellow_25_T_1.mp4/1_Mainz_Bremen_Yellow_100_T_1.mp4/	1	4	SRT	2	2	1	2	4761
	/1_Mainz_Koln_Red_25_T_1.mp4/1_Mainz_Koln_Red_100_T_1.mp4/	1	5	SRT	3	0	1	1	8455
	/1_Monaco_Montpellier_Foul_25_T_1.mp4/1_Monaco_Montpellier_Foul_100_T_1.mp4/	1	6	SRT	1	0	1	0	7152
	/2_Fenerbahce_Genclerbirligi_Foul_25_T_1.mp4/2_Fenerbahce_Genclerbirligi_Foul_100_T_1.mp4/	1	7	SRT	1	2	1	3	8542
	/2_Feyenoord_PSV_Yellow_25_T_1.mp4/2_Feyenoord_PSV_Yellow_100_T_1.mp4/	1	8	SRT	2	2	1	2	7120
	/1_Rennes_PSG_Foul_25_T_1.mp4/1_Rennes_PSG_Foul_100_T_1.mp4/	1	9	SRT	1	0	0	1	9292
	/2_Bayern_Hoffenheim_Yellow_25_T_1.mp4/2_Bayern_Hoffenheim_Yellow_100_T_1.mp4/	1	10	SRT	2	2	0	2	6486
	/2_AlHilal_AlHittifaq_Foul_25_T_1.mp4/2_AlHilal_AlHittifaq_Foul_100_T_1.mp4/	1	11	SRT	1	0	0	1	4059
	/1_Wolfsburg_Leipzig_Foul_25_T_1.mp4/1_Wolfsburg_Leipzig_Foul_100_T_1.mp4/	1	12	SRT	1	0	0	1	6761
	/1_WerderBremen_Mainz_Foul_25_T_1.mp4/1_WerderBremen_Mainz_Foul_100_T_1.mp4/	1	13	SRT	1	1	1	0	12042
	/1_Stuttgart_Freiburg_Foul_25_T_1.mp4/1_Stuttgart_Freiburg_Foul_100_T_1.mp4/	1	14	SRT	1	0	0	0	24561
	/1_Sparta_PSV_Red_25_T_1.mp4/1_Sparta_PSV_Red_100_T_1.mp4/	1	15	SRT	3	1	1	2	29175
	/1_AlFaisaly_AlAhli_Red_100_T_1.mp4/1_AlFaisaly_AlAhli_Red_25_T_1.mp4/	2	1	RST	3	2	1	3	3881
	/1_Bursaspor_Antalyaspor_Red_100_T_1.mp4/1_Bursaspor_Antalyaspor_Red_25_T_1.mp4/	2	2	RST	3	2	0	2	8405
	/1_Feyenoord_Excelsior_Red_100_T_1.mp4/1_Feyenoord_Excelsior_Red_25_T_1.mp4/	2	3	RST	3	1	0	1	17521
	/1_Feyenoord_Cambuur_Red_100_T_1.mp4/1_Feyenoord_Cambuur_Red_25_T_1.mp4/	2	4	RST	3	2	0	3	12002
	/1_Bayern_Hoffenheim_Yellow_100_T_1.mp4/1_Bayern_Hoffenheim_Yellow_25_T_1.mp4/	2	5	RST	2	1	0	1	8296
	/1_AlNassr_AlIttihad_Red_100_T_1.mp4/1_AlNassr_AlIttihad_Red_25_T_1.mp4/	2	6	RST	3	0	1	2	10762
	/1_AlNassr_AlFateh_Red_100_T_1.mp4/1_AlNassr_AlFateh_Red_25_T_1.mp4/	2	7	RST	3	2	1	2	7441
	/1_Augsburg_Wolfsburg_Red_100_T_1.mp4/1_Augsburg_Wolfsburg_Red_25_T_1.mp4/	2	8	RST	3	0	1	0	6323
	/1_AlShabab_AlTaawon_Red_100_T_1.mp4/1_AlShabab_AlTaawon_Red_25_T_1.mp4/	2	9	RST	3	2	0	3	5897
	/1_DeGraafschap_Heerenveen_Foul_100_T_1.mp4/1_DeGraafschap_Heerenveen_Foul_25_T_1.mp4/	2	10	RST	1	1	0	1	10961
	/1_Bayern_Leipzig_Red_100_T_1.mp4/1_Bayern_Leipzig_Red_25_T_1.mp4/	2	11	RST	3	0	0	0	927
	/1_AlHilal_AlHittifaq_Foul_100_T_1.mp4/1_AlHilal_AlHittifaq_Foul_25_T_1.mp4/	2	12	RST	1	2	0	2	3764
	/1_Fenerbahce_Genclerbirligi_Yellow_100_T_1.mp4/1_Fenerbahce_Genclerbirligi_Yellow_25_T_1.mp4/	2	13	RST	2	1	0	1	11000
	/1_Darmstadt_WerderBremen_Foul_100_T_1.mp4/1_Darmstadt_WerderBremen_Foul_25_T_1.mp4/	2	14	RST	1	2	0	3	15359
	/1_Dortmund_Freiburg_Foul_100_T_1.mp4/1_Dortmund_Freiburg_Foul_25_T_1.mp4/	2	15	RST	1	1	0	2	3424
	/1_Kasimpasa_Bursaspor_Red_25_T_1.mp4/1_Kasimpasa_Bursaspor_Red_25_T_1.mp4/	3	1	SST	3	1	0	2	5113
	/1_Leverkusen_Schalke_Yellow_25_T_1.mp4/1_Leverkusen_Schalke_Yellow_25_T_1.mp4/	3	2	SST	2	0	1	0	10735
	/1_Lille_SaintEtienne_Yellow_25_T_1.mp4/1_Lille_SaintEtienne_Yellow_25_T_1.mp4/	3	3	SST	2	0	0	1	14322
	/1_Leverkusen_Dortmund_Yellow_25_T_1.mp4/1_Leverkusen_Dortmund_Yellow_25_T_1.mp4/	3	4	SST	2	2	0	3	12414
	/1_Juve_Torino_Foul_25_T_1.mp4/1_Juve_Torino_Foul_25_T_1.mp4/	3	5	SST	1	1	0	2	672
	/1_Hamburg_Mainz_Red_25_T_1.mp4/1_Hamburg_Mainz_Red_25_T_1.mp4/	3	6	SST	3	1	1	1	2326
	/1_Groningen_PSV_Red_25_T_1.mp4/1_Groningen_PSV_Red_25_T_1.mp4/	3	7	SST	3	2	1	3	6536
	/1_Koln_Leverkusen_Red_25_T_1.mp4/1_Koln_Leverkusen_Red_25_T_1.mp4/	3	8	SST	3	1	1	2	23234
	/1_Leipzig_Hamburger_Yellow_25_T_1.mp4/1_Leipzig_Hamburger_Yellow_25_T_1.mp4/	3	9	SST	2	1	0	2	4960
	/1_Gotzepe_Besiktas_Red_25_T_1.mp4/1_Gotzepe_Besiktas_Red_25_T_1.mp4/	3	10	SST	3	0	0	2	7840
	/1_Hannover_Dortmund_Red_25_T_1.mp4/1_Hannover_Dortmund_Red_25_T_1.mp4/	3	11	SST	3	0	0	0	4643
	/1_Hamburg_Freiburg_Yellow_25_T_1.mp4/1_Hamburg_Freiburg_Yellow_25_T_1.mp4/	3	12	SST	2	1	0	2	1796
	/1_Hamburg_Hannover_Yellow_25_T_1.mp4/1_Hamburg_Hannover_Yellow_25_T_1.mp4/	3	13	SST	2	0	1	1	1561
	/1_Gent_Oostende_Foul_25_T_1.mp4/1_Gent_Oostende_Foul_25_T_1.mp4/	3	14	SST	1	0	1	1	6243
	/1_Feyenoord_PSV_Yellow_25_T_1.mp4/1_Feyenoord_PSV_Yellow_25_T_1.mp4/	3	15	SST	2	0	0	1	9366
	/2_Stuttgart_Freiburg_Yellow_100_T_1.mp4/2_Stuttgart_Freiburg_Yellow_100_T_1.mp4/	4	1	RRT	2	1	1	1	8214
	/2_Vitoria_Vilafranquese_Red_100_T_1.mp4/2_Vitoria_Vilafranquese_Red_100_T_1.mp4/	4	2	RRT	3	1	0	2	3701
	/4_Leipzig_Hamburger_Foul_100_T_1.mp4/4_Leipzig_Hamburger_Foul_100_T_1.mp4/	4	3	RRT	1	0	0	1	5117
	/3_Leipzig_Hamburger_Yellow_100_T_1.mp4/3_Leipzig_Hamburger_Yellow_100_T_1.mp4/	4	4	RRT	2	1	0	1	7426
	/2_Gent_Oostende_Foul_100_T_1.mp4/2_Gent_Oostende_Foul_100_T_1.mp4/	4	5	RRT	1	0	0	0	10921
	/2_Lille_SaintEtienne_Yellow_100_T_1.mp4/2_Lille_SaintEtienne_Yellow_100_T_1.mp4/	4	6	RRT	2	0	1	1	621
	/3_Juve_Torino_Foul_100_T_1.mp4/3_Juve_Torino_Foul_100_T_1.mp4/	4	7	RRT	1	1	0	2	3015
	/2_Rennes_PSG_Red_100_T_1.mp4/2_Rennes_PSG_Red_100_T_1.mp4/	4	8	RRT	3	0	1	2	6880
	/2_Juve_Torino_Foul_100_T_1.mp4/2_Juve_Torino_Foul_100_T_1.mp4/	4	9	RRT	1	1	0	2	3987
	/3_Gent_Oostende_Yellow_100_T_1.mp4/3_Gent_Oostende_Yellow_100_T_1.mp4/	4	10	RRT	2	1	1	2	804
	/2_WerderBremen_Mainz_Foul_100_T_1.mp4/2_WerderBremen_Mainz_Foul_100_T_1.mp4/	4	11	RRT	1	0	0	0	6613
	/3_Lille_SaintEtienne_Yellow_100_T_1.mp4/3_Lille_SaintEtienne_Yellow_100_T_1.mp4/	4	12	RRT	2	0	0	1	2680
	/3_Rennes_PSG_Yellow_100_T_1.mp4/3_Rennes_PSG_Yellow_100_T_1.mp4/	4	13	RRT	2	1	1	2	10688
	/2_Leipzig_Hamburger_Foul_100_T_1.mp4/2_Leipzig_Hamburger_Foul_100_T_1.mp4/	4	14	RRT	1	0	0	1	520
	/4_Rennes_PSG_Yellow_100_T_1.mp4/4_Rennes_PSG_Yellow_100_T_1.mp4/	4	15	RRT	2	0	0	0	4254
P5_1	/2_Lille_SaintEtienne_Yellow_25_W_1.mp4/2_Lille_SaintEtienne_Yellow_25_W_1.mp4/	1	1	SSW	2	0	0	0	8486
	/2_Gent_Oostende_Foul_25_W_1.mp4/2_Gent_Oostende_Foul_25_W_1.mp4/	1	2	SSW	1	1	1	1	8360
	/2_Juve_Torino_Foul_25_W_1.mp4/2_Juve_Torino_Foul_25_W_1.mp4/	1	3	SSW	1	2	0	3	5881
	/3_Lille_SaintEtienne_Yellow_25_W_1.mp4/3_Lille_SaintEtienne_Yellow_25_W_1.mp4/	1	4	SSW	2	0	1	2	5758
	/3_Juve_Torino_Foul_25_W_1.mp4/3_Juve_Torino_Foul_25_W_1.mp4/	1	5	SSW	1	1	0	2	3237
	/2_Vitoria_Vilafranquese_Red_25_W_1.mp4/2_Vitoria_Vilafranquese_Red_25_W_1.mp4/	1	6	SSW	3	2	1	3	2159
	/2_Leipzig_Hamburger_Foul_25_W_1.mp4/2_Leipzig_Hamburger_Foul_25_W_1.mp4/	1	7	SSW	1	0	0	1	5799
	/2_WerderBremen_Mainz_Foul_25_W_1.mp4/2_WerderBremen_Mainz_Foul_25_W_1.mp4/	1	8	SSW	1	0	0	0	10080
	/2_Stuttgart_Freiburg_Yellow_25_W_1.mp4/2_Stuttgart_Freiburg_Yellow_25_W_1.mp4/	1	9	SSW	2	0	0	1	7309
	/3_Gent_Oostende_Yellow_25_W_1.mp4/3_Gent_Oostende_Yellow_25_W_1.mp4/	1	10	SSW	2	1	1	1	2319
	/2_Rennes_PSG_Red_25_W_1.mp4/2_Rennes_PSG_Red_25_W_1.mp4/	1	11	SSW	3	0	1	2	4639
	/3_Leipzig_Hamburger_Yellow_25_W_1.mp4/3_Leipzig_Hamburger_Yellow_25_W_1.mp4/	1	12	SSW	2	1	1	2	3400
	/4_Leipzig_Hamburger_Foul_25_W_1.mp4/4_Leipzig_Hamburger_Foul_25_W_1.mp4/	1	13	SSW	1	1	0	1	5371
	/3_Rennes_PSG_Yellow_25_W_1.mp4/3_Rennes_PSG_Yellow_25_W_1.mp4/	1	14	SSW	2	0	0	1	5518
	/4_Rennes_PSG_Yellow_25_W_1.mp4/4_Rennes_PSG_Yellow_25_W_1.mp4/	1	15	SSW	2	0	0	0	5018
	/1_Hamburg_Freiburg_Yellow_100_W_1.mp4/1_Hamburg_Freiburg_Yellow_100_W_1.mp4/	2	1	RRW	2	2	1	2	5119
	/1_Groningen_PSV_Red_100_W_1.mp4/1_Groningen_PSV_Red_100_W_1.mp4/	2	2	RRW	3	0	1	1	3116
	/1_Leverkusen_Dortmund_Yellow_100_W_1.mp4/1_Leverkusen_Dortmund_Yellow_100_W_1.mp4/	2	3	RRW	2	1	0	2	2319
	/1_Hannover_Dortmund_Red_100_W_1.mp4/1_Hannover_Dortmund_Red_100_W_1.mp4/	2	4	RRW	3	0	1	2	4559
	/1_Feyenoord_PSV_Yellow_100_W_1.mp4/1_Feyenoord_PSV_Yellow_100_W_1.mp4/	2	5	RRW	2	0	0	1	4239
	/1_Leverkusen_Schalke_Yellow_100_W_1.mp4/1_Leverkusen_Schalke_Yellow_100_W_1.mp4/	2	6	RRW	2	0	0	0	3925
	/1_Hamburg_Mainz_Red_100_W_1.mp4/1_Hamburg_Mainz_Red_100_W_1.mp4/	2	7	RRW	3	1	1	1	4600
	/1_Lille_SaintEtienne_Yellow_100_W_1.mp4/1_Lille_SaintEtienne_Yellow_100_W_1.mp4/	2	8	RRW	2	1	0	2	3166
	/1_Hamburg_Hannover_Yellow_100_W_1.mp4/1_Hamburg_Hannover_Yellow_100_W_1.mp4/	2	9	RRW	2	0	1	2	4915
	/1_Gent_Oostende_Foul_100_W_1.mp4/1_Gent_Oostende_Foul_100_W_1.mp4/	2	10	RRW	1	1	1	3	4721
	/1_Koln_Leverkusen_Red_100_W_1.mp4/1_Koln_Leverkusen_Red_100_W_1.mp4/	2	11	RRW	3	0	0	0	10086
	/1_Gotzepe_Besiktas_Red_100_W_1.mp4/1_Gotzepe_Besiktas_Red_100_W_1.mp4/	2	12	RRW	3	0	0	0	3600
	/1_Leipzig_Hamburger_Yellow_100_W_1.mp4/1_Leipzig_Hamburger_Yellow_100_W_1.mp4/	2	13	RRW	2	1	1	2	4486
	/1_Juve_Torino_Foul_100_W_1.mp4/1_Juve_Torino_Foul_100_W_1.mp4/	2	14	RRW	1	1	1	2	4769
	/1_Kasimpasa_Bursaspor_Red_100_W_1.mp4/1_Kasimpasa_Bursaspor_Red_100_W_1.mp4/	2	15	RRW	3	0	0	1	2099
	/1_AlNassr_AlFateh_Red_25_W_1.mp4/1_AlNassr_AlFateh_Red_100_W_1.mp4/	3	1	SRW	3	2	1	3	2160
	/1_AlHilal_AlHittifaq_Foul_25_W_1.mp4/1_AlHilal_AlHittifaq_Foul_100_W_1.mp4/	3	2	SRW	1	2	0	2	2312
	/1_Bursaspor_Antalyaspor_Red_25_W_1.mp4/1_Bursaspor_Antalyaspor_Red_100_W_1.mp4/	3	3	SRW	3	2	1	2	3004
	/1_Bayern_Hoffenheim_Yellow_25_W_1.mp4/1_Bayern_Hoffenheim_Yellow_100_W_1.mp4/	3	4	SRW	2	0	0	1	6641
	/1_DeGraafschap_Heerenveen_Foul_25_W_1.mp4/1_DeGraafschap_Heerenveen_Foul_100_W_1.mp4/	3	5	SRW	1	0	0	0	4499
	/1_Augsburg_Wolfsburg_Red_25_W_1.mp4/1_Augsburg_Wolfsburg_Red_100_W_1.mp4/	3	6	SRW	3	0	1	0	5646
	/1_Dortmund_Freiburg_Foul_25_W_1.mp4/1_Dortmund_Freiburg_Foul_100_W_1.mp4/	3	7	SRW	1	0	0	1	1854
	/1_Bayern_Leipzig_Red_25_W_1.mp4/1_Bayern_Leipzig_Red_100_W_1.mp4/	3	8	SRW	3	0	1	1	3276
	/1_AlFaisaly_AlAhli_Red_25_W_1.mp4/1_AlFaisaly_AlAhli_Red_100_W_1.mp4/	3	9	SRW	3	2	1	3	4790
	/1_AlShabab_AlTaawon_Red_25_W_1.mp4/1_AlShabab_AlTaawon_Red_100_W_1.mp4/	3	10	SRW	3	2	1	3	571
	/1_Feyenoord_Cambuur_Red_25_W_1.mp4/1_Feyenoord_Cambuur_Red_100_W_1.mp4/	3	11	SRW	3	2	1	3	1431
	/1_Feyenoord_Excelsior_Red_25_W_1.mp4/1_Feyenoord_Excelsior_Red_100_W_1.mp4/	3	12	SRW	3	1	1	3	1416
	/1_Fenerbahce_Genclerbirligi_Yellow_25_W_1.mp4/1_Fenerbahce_Genclerbirligi_Yellow_100_W_1.mp4/	3	13	SRW	2	0	0	1	4991
	/1_AlNassr_AlIttihad_Red_25_W_1.mp4/1_AlNassr_AlIttihad_Red_100_W_1.mp4/	3	14	SRW	3	0	1	0	10286
	/1_Darmstadt_WerderBremen_Foul_25_W_1.mp4/1_Darmstadt_WerderBremen_Foul_100_W_1.mp4/	3	15	SRW	1	1	0	1	440
	/1_Wolfsburg_Schalke_Yellow_100_W_1.mp4/1_Wolfsburg_Schalke_Yellow_25_W_1.mp4/	4	1	RSW	2	0	0	1	3731
	/1_Monaco_Montpellier_Foul_100_W_1.mp4/1_Monaco_Montpellier_Foul_25_W_1.mp4/	4	2	RSW	1	0	0	1	3968
	/1_Vitoria_Vilafranquese_Red_100_W_1.mp4/1_Vitoria_Vilafranquese_Red_25_W_1.mp4/	4	3	RSW	3	1	1	2	4831
	/1_WerderBremen_Mainz_Foul_100_W_1.mp4/1_WerderBremen_Mainz_Foul_25_W_1.mp4/	4	4	RSW	1	0	0	0	7800
	/1_Stuttgart_Freiburg_Foul_100_W_1.mp4/1_Stuttgart_Freiburg_Foul_25_W_1.mp4/	4	5	RSW	1	0	0	1	880
	/1_Willem_Roda_Foul_100_W_1.mp4/1_Willem_Roda_Foul_25_W_1.mp4/	4	6	RSW	1	0	0	1	4064
	/2_Fenerbahce_Genclerbirligi_Foul_100_W_1.mp4/2_Fenerbahce_Genclerbirligi_Foul_25_W_1.mp4/	4	7	RSW	1	1	0	1	5925
	/2_AlHilal_AlHittifaq_Foul_100_W_1.mp4/2_AlHilal_AlHittifaq_Foul_25_W_1.mp4/	4	8	RSW	1	0	0	0	3927
	/2_Bayern_Hoffenheim_Yellow_100_W_1.mp4/2_Bayern_Hoffenheim_Yellow_25_W_1.mp4/	4	9	RSW	2	1	0	2	3351
	/1_Wolfsburg_Leipzig_Foul_100_W_1.mp4/1_Wolfsburg_Leipzig_Foul_25_W_1.mp4/	4	10	RSW	1	0	0	1	5856
	/1_Mainz_Bremen_Yellow_100_W_1.mp4/1_Mainz_Bremen_Yellow_25_W_1.mp4/	4	11	RSW	2	0	0	2	4405
	/1_Mainz_Koln_Red_100_W_1.mp4/1_Mainz_Koln_Red_25_W_1.mp4/	4	12	RSW	3	0	0	0	3922
	/2_Feyenoord_PSV_Yellow_100_W_1.mp4/2_Feyenoord_PSV_Yellow_25_W_1.mp4/	4	13	RSW	2	2	1	3	373
	/1_Rennes_PSG_Foul_100_W_1.mp4/1_Rennes_PSG_Foul_25_W_1.mp4/	4	14	RSW	1	1	0	1	8200
	/1_Sparta_PSV_Red_100_W_1.mp4/1_Sparta_PSV_Red_25_W_1.mp4/	4	15	RSW	3	0	0	3	3881
P5_2	/2_Vitoria_Vilafranquese_Red_25_W_1.mp4/2_Vitoria_Vilafranquese_Red_100_W_1.mp4/	1	1	SRW	3	2	1	3	23289
	/2_Stuttgart_Freiburg_Yellow_25_W_1.mp4/2_Stuttgart_Freiburg_Yellow_100_W_1.mp4/	1	2	SRW	2	1	1	3	8079
	/2_WerderBremen_Mainz_Foul_25_W_1.mp4/2_WerderBremen_Mainz_Foul_100_W_1.mp4/	1	3	SRW	1	0	0	0	35703
	/4_Leipzig_Hamburger_Foul_25_W_1.mp4/4_Leipzig_Hamburger_Foul_100_W_1.mp4/	1	4	SRW	1	1	0	1	10694
	/2_Lille_SaintEtienne_Yellow_25_W_1.mp4/2_Lille_SaintEtienne_Yellow_100_W_1.mp4/	1	5	SRW	2	0	1	2	7830
	/3_Lille_SaintEtienne_Yellow_25_W_1.mp4/3_Lille_SaintEtienne_Yellow_100_W_1.mp4/	1	6	SRW	2	0	0	2	14800
	/3_Gent_Oostende_Yellow_25_W_1.mp4/3_Gent_Oostende_Yellow_100_W_1.mp4/	1	7	SRW	2	1	1	2	4360
	/2_Gent_Oostende_Foul_25_W_1.mp4/2_Gent_Oostende_Foul_100_W_1.mp4/	1	8	SRW	1	0	1	1	13007
	/2_Leipzig_Hamburger_Foul_25_W_1.mp4/2_Leipzig_Hamburger_Foul_100_W_1.mp4/	1	9	SRW	1	1	1	1	9571
	/2_Rennes_PSG_Red_25_W_1.mp4/2_Rennes_PSG_Red_100_W_1.mp4/	1	10	SRW	3	0	1	2	16040
	/3_Rennes_PSG_Yellow_25_W_1.mp4/3_Rennes_PSG_Yellow_100_W_1.mp4/	1	11	SRW	2	0	1	1	15880
	/2_Juve_Torino_Foul_25_W_1.mp4/2_Juve_Torino_Foul_100_W_1.mp4/	1	12	SRW	1	1	1	3	8565
	/3_Juve_Torino_Foul_25_W_1.mp4/3_Juve_Torino_Foul_100_W_1.mp4/	1	13	SRW	1	1	0	2	15327
	/3_Leipzig_Hamburger_Yellow_25_W_1.mp4/3_Leipzig_Hamburger_Yellow_100_W_1.mp4/	1	14	SRW	2	1	0	2	9421
	/4_Rennes_PSG_Yellow_25_W_1.mp4/4_Rennes_PSG_Yellow_100_W_1.mp4/	1	15	SRW	2	0	1	2	13535
	/1_Kasimpasa_Bursaspor_Red_100_W_1.mp4/1_Kasimpasa_Bursaspor_Red_25_W_1.mp4/	2	1	RSW	3	0	1	2	7559
	/1_Feyenoord_PSV_Yellow_100_W_1.mp4/1_Feyenoord_PSV_Yellow_25_W_1.mp4/	2	2	RSW	2	1	0	2	7125
	/1_Hamburg_Mainz_Red_100_W_1.mp4/1_Hamburg_Mainz_Red_25_W_1.mp4/	2	3	RSW	3	1	0	1	11659
	/1_Leipzig_Hamburger_Yellow_100_W_1.mp4/1_Leipzig_Hamburger_Yellow_25_W_1.mp4/	2	4	RSW	2	1	1	2	7290
	/1_Groningen_PSV_Red_100_W_1.mp4/1_Groningen_PSV_Red_25_W_1.mp4/	2	5	RSW	3	1	1	2	9494
	/1_Hamburg_Freiburg_Yellow_100_W_1.mp4/1_Hamburg_Freiburg_Yellow_25_W_1.mp4/	2	6	RSW	2	1	1	2	10751
	/1_Lille_SaintEtienne_Yellow_100_W_1.mp4/1_Lille_SaintEtienne_Yellow_25_W_1.mp4/	2	7	RSW	2	0	0	1	7604
	/1_Leverkusen_Schalke_Yellow_100_W_1.mp4/1_Leverkusen_Schalke_Yellow_25_W_1.mp4/	2	8	RSW	2	0	0	1	7857
	/1_Gent_Oostende_Foul_100_W_1.mp4/1_Gent_Oostende_Foul_25_W_1.mp4/	2	9	RSW	1	1	1	2	9209
	/1_Hannover_Dortmund_Red_100_W_1.mp4/1_Hannover_Dortmund_Red_25_W_1.mp4/	2	10	RSW	3	0	0	1	12046
	/1_Juve_Torino_Foul_100_W_1.mp4/1_Juve_Torino_Foul_25_W_1.mp4/	2	11	RSW	1	1	0	2	10649
	/1_Hamburg_Hannover_Yellow_100_W_1.mp4/1_Hamburg_Hannover_Yellow_25_W_1.mp4/	2	12	RSW	2	1	1	2	6501
	/1_Gotzepe_Besiktas_Red_100_W_1.mp4/1_Gotzepe_Besiktas_Red_25_W_1.mp4/	2	13	RSW	3	1	1	3	6462
	/1_Koln_Leverkusen_Red_100_W_1.mp4/1_Koln_Leverkusen_Red_25_W_1.mp4/	2	14	RSW	3	0	1	2	8776
	/1_Leverkusen_Dortmund_Yellow_100_W_1.mp4/1_Leverkusen_Dortmund_Yellow_25_W_1.mp4/	2	15	RSW	2	1	0	2	10040
	/1_AlNassr_AlFateh_Red_100_W_1.mp4/1_AlNassr_AlFateh_Red_100_W_1.mp4/	3	1	RRW	3	2	0	3	6360
	/1_Fenerbahce_Genclerbirligi_Yellow_100_W_1.mp4/1_Fenerbahce_Genclerbirligi_Yellow_100_W_1.mp4/	3	2	RRW	2	1	1	2	4897
	/1_AlHilal_AlHittifaq_Foul_100_W_1.mp4/1_AlHilal_AlHittifaq_Foul_100_W_1.mp4/	3	3	RRW	1	0	0	1	7407
	/1_AlFaisaly_AlAhli_Red_100_W_1.mp4/1_AlFaisaly_AlAhli_Red_100_W_1.mp4/	3	4	RRW	3	2	1	3	3526
	/1_AlShabab_AlTaawon_Red_100_W_1.mp4/1_AlShabab_AlTaawon_Red_100_W_1.mp4/	3	5	RRW	3	2	1	3	5001
	/1_Augsburg_Wolfsburg_Red_100_W_1.mp4/1_Augsburg_Wolfsburg_Red_100_W_1.mp4/	3	6	RRW	3	0	0	0	6840
	/1_Bayern_Leipzig_Red_100_W_1.mp4/1_Bayern_Leipzig_Red_100_W_1.mp4/	3	7	RRW	3	0	0	1	7128
	/1_DeGraafschap_Heerenveen_Foul_100_W_1.mp4/1_DeGraafschap_Heerenveen_Foul_100_W_1.mp4/	3	8	RRW	1	0	0	0	7920
	/1_Bayern_Hoffenheim_Yellow_100_W_1.mp4/1_Bayern_Hoffenheim_Yellow_100_W_1.mp4/	3	9	RRW	2	1	0	2	4839
	/1_Dortmund_Freiburg_Foul_100_W_1.mp4/1_Dortmund_Freiburg_Foul_100_W_1.mp4/	3	10	RRW	1	1	0	2	6999
	/1_Feyenoord_Excelsior_Red_100_W_1.mp4/1_Feyenoord_Excelsior_Red_100_W_1.mp4/	3	11	RRW	3	1	1	2	5633
	/1_AlNassr_AlIttihad_Red_100_W_1.mp4/1_AlNassr_AlIttihad_Red_100_W_1.mp4/	3	12	RRW	3	0	1	3	8600
	/1_Bursaspor_Antalyaspor_Red_100_W_1.mp4/1_Bursaspor_Antalyaspor_Red_100_W_1.mp4/	3	13	RRW	3	1	0	2	7813
	/1_Darmstadt_WerderBremen_Foul_100_W_1.mp4/1_Darmstadt_WerderBremen_Foul_100_W_1.mp4/	3	14	RRW	1	0	0	1	8095
	/1_Feyenoord_Cambuur_Red_100_W_1.mp4/1_Feyenoord_Cambuur_Red_100_W_1.mp4/	3	15	RRW	3	1	1	3	5001
	/1_Wolfsburg_Leipzig_Foul_25_W_1.mp4/1_Wolfsburg_Leipzig_Foul_25_W_1.mp4/	4	1	SSW	1	0	0	2	7128
	/1_Mainz_Koln_Red_25_W_1.mp4/1_Mainz_Koln_Red_25_W_1.mp4/	4	2	SSW	3	1	1	2	9534
	/1_Wolfsburg_Schalke_Yellow_25_W_1.mp4/1_Wolfsburg_Schalke_Yellow_25_W_1.mp4/	4	3	SSW	2	1	0	2	8008
	/1_WerderBremen_Mainz_Foul_25_W_1.mp4/1_WerderBremen_Mainz_Foul_25_W_1.mp4/	4	4	SSW	1	0	0	0	8210
	/1_Sparta_PSV_Red_25_W_1.mp4/1_Sparta_PSV_Red_25_W_1.mp4/	4	5	SSW	3	0	0	1	6560
	/2_Feyenoord_PSV_Yellow_25_W_1.mp4/2_Feyenoord_PSV_Yellow_25_W_1.mp4/	4	6	SSW	2	1	1	3	6493
	/1_Stuttgart_Freiburg_Foul_25_W_1.mp4/1_Stuttgart_Freiburg_Foul_25_W_1.mp4/	4	7	SSW	1	0	0	1	9471
	/1_Monaco_Montpellier_Foul_25_W_1.mp4/1_Monaco_Montpellier_Foul_25_W_1.mp4/	4	8	SSW	1	0	0	1	8578
	/1_Willem_Roda_Foul_25_W_1.mp4/1_Willem_Roda_Foul_25_W_1.mp4/	4	9	SSW	1	0	0	0	5774
	/1_Mainz_Bremen_Yellow_25_W_1.mp4/1_Mainz_Bremen_Yellow_25_W_1.mp4/	4	10	SSW	2	1	1	2	4618
	/2_Fenerbahce_Genclerbirligi_Foul_25_W_1.mp4/2_Fenerbahce_Genclerbirligi_Foul_25_W_1.mp4/	4	11	SSW	1	0	0	1	9364
	/2_Bayern_Hoffenheim_Yellow_25_W_1.mp4/2_Bayern_Hoffenheim_Yellow_25_W_1.mp4/	4	12	SSW	2	1	0	2	4527
	/2_AlHilal_AlHittifaq_Foul_25_W_1.mp4/2_AlHilal_AlHittifaq_Foul_25_W_1.mp4/	4	13	SSW	1	0	0	0	7332
	/1_Rennes_PSG_Foul_25_W_1.mp4/1_Rennes_PSG_Foul_25_W_1.mp4/	4	14	SSW	1	1	0	1	6434
	/1_Vitoria_Vilafranquese_Red_25_W_1.mp4/1_Vitoria_Vilafranquese_Red_25_W_1.mp4/	4	15	SSW	3	0	0	2	6087
P5_3	/3_Juve_Torino_Foul_100_W_1.mp4/3_Juve_Torino_Foul_100_W_1.mp4/	1	1	RRW	1	1	0	1	6720
	/3_Gent_Oostende_Yellow_100_W_1.mp4/3_Gent_Oostende_Yellow_100_W_1.mp4/	1	2	RRW	2	0	1	2	6200
	/2_Stuttgart_Freiburg_Yellow_100_W_1.mp4/2_Stuttgart_Freiburg_Yellow_100_W_1.mp4/	1	3	RRW	2	0	0	1	7756
	/2_Leipzig_Hamburger_Foul_100_W_1.mp4/2_Leipzig_Hamburger_Foul_100_W_1.mp4/	1	4	RRW	1	1	0	1	4561
	/2_Rennes_PSG_Red_100_W_1.mp4/2_Rennes_PSG_Red_100_W_1.mp4/	1	5	RRW	3	1	1	2	9577
	/4_Rennes_PSG_Yellow_100_W_1.mp4/4_Rennes_PSG_Yellow_100_W_1.mp4/	1	6	RRW	2	0	0	0	8765
	/4_Leipzig_Hamburger_Foul_100_W_1.mp4/4_Leipzig_Hamburger_Foul_100_W_1.mp4/	1	7	RRW	1	0	0	1	5415
	/3_Leipzig_Hamburger_Yellow_100_W_1.mp4/3_Leipzig_Hamburger_Yellow_100_W_1.mp4/	1	8	RRW	2	0	0	2	7359
	/2_Lille_SaintEtienne_Yellow_100_W_1.mp4/2_Lille_SaintEtienne_Yellow_100_W_1.mp4/	1	9	RRW	2	0	1	2	1995
	/2_Vitoria_Vilafranquese_Red_100_W_1.mp4/2_Vitoria_Vilafranquese_Red_100_W_1.mp4/	1	10	RRW	3	1	0	3	7400
	/3_Lille_SaintEtienne_Yellow_100_W_1.mp4/3_Lille_SaintEtienne_Yellow_100_W_1.mp4/	1	11	RRW	2	1	1	3	9080
	/2_WerderBremen_Mainz_Foul_100_W_1.mp4/2_WerderBremen_Mainz_Foul_100_W_1.mp4/	1	12	RRW	1	0	0	1	8079
	/2_Juve_Torino_Foul_100_W_1.mp4/2_Juve_Torino_Foul_100_W_1.mp4/	1	13	RRW	1	0	0	1	5080
	/2_Gent_Oostende_Foul_100_W_1.mp4/2_Gent_Oostende_Foul_100_W_1.mp4/	1	14	RRW	1	0	0	1	3926
	/3_Rennes_PSG_Yellow_100_W_1.mp4/3_Rennes_PSG_Yellow_100_W_1.mp4/	1	15	RRW	2	0	0	1	12732
	/1_Hamburg_Mainz_Red_25_W_1.mp4/1_Hamburg_Mainz_Red_25_W_1.mp4/	2	1	SSW	3	1	1	3	7199
	/1_Hamburg_Hannover_Yellow_25_W_1.mp4/1_Hamburg_Hannover_Yellow_25_W_1.mp4/	2	2	SSW	2	0	1	2	6852
	/1_Hamburg_Freiburg_Yellow_25_W_1.mp4/1_Hamburg_Freiburg_Yellow_25_W_1.mp4/	2	3	SSW	2	2	0	3	7879
	/1_Gent_Oostende_Foul_25_W_1.mp4/1_Gent_Oostende_Foul_25_W_1.mp4/	2	4	SSW	1	0	1	2	5724
	/1_Leverkusen_Dortmund_Yellow_25_W_1.mp4/1_Leverkusen_Dortmund_Yellow_25_W_1.mp4/	2	5	SSW	2	2	0	3	5241
	/1_Leipzig_Hamburger_Yellow_25_W_1.mp4/1_Leipzig_Hamburger_Yellow_25_W_1.mp4/	2	6	SSW	2	1	1	2	6880
	/1_Juve_Torino_Foul_25_W_1.mp4/1_Juve_Torino_Foul_25_W_1.mp4/	2	7	SSW	1	2	0	3	5643
	/1_Leverkusen_Schalke_Yellow_25_W_1.mp4/1_Leverkusen_Schalke_Yellow_25_W_1.mp4/	2	8	SSW	2	1	0	0	6024
	/1_Koln_Leverkusen_Red_25_W_1.mp4/1_Koln_Leverkusen_Red_25_W_1.mp4/	2	9	SSW	3	2	1	3	11013
	/1_Lille_SaintEtienne_Yellow_25_W_1.mp4/1_Lille_SaintEtienne_Yellow_25_W_1.mp4/	2	10	SSW	2	1	0	2	3776
	/1_Feyenoord_PSV_Yellow_25_W_1.mp4/1_Feyenoord_PSV_Yellow_25_W_1.mp4/	2	11	SSW	2	2	1	3	8140
	/1_Gotzepe_Besiktas_Red_25_W_1.mp4/1_Gotzepe_Besiktas_Red_25_W_1.mp4/	2	12	SSW	3	2	0	3	4920
	/1_Kasimpasa_Bursaspor_Red_25_W_1.mp4/1_Kasimpasa_Bursaspor_Red_25_W_1.mp4/	2	13	SSW	3	0	0	1	4777
	/1_Hannover_Dortmund_Red_25_W_1.mp4/1_Hannover_Dortmund_Red_25_W_1.mp4/	2	14	SSW	3	0	0	3	8211
	/1_Groningen_PSV_Red_25_W_1.mp4/1_Groningen_PSV_Red_25_W_1.mp4/	2	15	SSW	3	2	0	3	5953
	/1_AlFaisaly_AlAhli_Red_100_W_1.mp4/1_AlFaisaly_AlAhli_Red_25_W_1.mp4/	3	1	RSW	3	2	1	3	3240
	/1_DeGraafschap_Heerenveen_Foul_100_W_1.mp4/1_DeGraafschap_Heerenveen_Foul_25_W_1.mp4/	3	2	RSW	1	1	0	0	7728
	/1_AlNassr_AlFateh_Red_100_W_1.mp4/1_AlNassr_AlFateh_Red_25_W_1.mp4/	3	3	RSW	3	2	0	3	3880
	/1_Dortmund_Freiburg_Foul_100_W_1.mp4/1_Dortmund_Freiburg_Foul_25_W_1.mp4/	3	4	RSW	1	1	0	1	5367
	/1_Augsburg_Wolfsburg_Red_100_W_1.mp4/1_Augsburg_Wolfsburg_Red_25_W_1.mp4/	3	5	RSW	3	0	0	3	12686
	/1_Darmstadt_WerderBremen_Foul_100_W_1.mp4/1_Darmstadt_WerderBremen_Foul_25_W_1.mp4/	3	6	RSW	1	2	0	1	7405
	/1_AlNassr_AlIttihad_Red_100_W_1.mp4/1_AlNassr_AlIttihad_Red_25_W_1.mp4/	3	7	RSW	3	0	1	0	10736
	/1_Fenerbahce_Genclerbirligi_Yellow_100_W_1.mp4/1_Fenerbahce_Genclerbirligi_Yellow_25_W_1.mp4/	3	8	RSW	2	1	0	2	4802
	/1_Feyenoord_Cambuur_Red_100_W_1.mp4/1_Feyenoord_Cambuur_Red_25_W_1.mp4/	3	9	RSW	3	2	0	3	5921
	/1_AlHilal_AlHittifaq_Foul_100_W_1.mp4/1_AlHilal_AlHittifaq_Foul_25_W_1.mp4/	3	10	RSW	1	1	0	2	4646
	/1_AlShabab_AlTaawon_Red_100_W_1.mp4/1_AlShabab_AlTaawon_Red_25_W_1.mp4/	3	11	RSW	3	2	1	3	2241
	/1_Feyenoord_Excelsior_Red_100_W_1.mp4/1_Feyenoord_Excelsior_Red_25_W_1.mp4/	3	12	RSW	3	1	0	1	3727
	/1_Bayern_Hoffenheim_Yellow_100_W_1.mp4/1_Bayern_Hoffenheim_Yellow_25_W_1.mp4/	3	13	RSW	2	1	0	2	6745
	/1_Bursaspor_Antalyaspor_Red_100_W_1.mp4/1_Bursaspor_Antalyaspor_Red_25_W_1.mp4/	3	14	RSW	3	2	0	2	3539
	/1_Bayern_Leipzig_Red_100_W_1.mp4/1_Bayern_Leipzig_Red_25_W_1.mp4/	3	15	RSW	3	1	1	3	9365
	/1_Willem_Roda_Foul_25_W_1.mp4/1_Willem_Roda_Foul_100_W_1.mp4/	4	1	SRW	1	1	0	1	4600
	/1_Stuttgart_Freiburg_Foul_25_W_1.mp4/1_Stuttgart_Freiburg_Foul_100_W_1.mp4/	4	2	SRW	1	0	0	1	3002
	/1_Vitoria_Vilafranquese_Red_25_W_1.mp4/1_Vitoria_Vilafranquese_Red_100_W_1.mp4/	4	3	SRW	3	1	0	1	5280
	/1_WerderBremen_Mainz_Foul_25_W_1.mp4/1_WerderBremen_Mainz_Foul_100_W_1.mp4/	4	4	SRW	1	0	0	0	6566
	/2_AlHilal_AlHittifaq_Foul_25_W_1.mp4/2_AlHilal_AlHittifaq_Foul_100_W_1.mp4/	4	5	SRW	1	0	0	0	5440
	/1_Sparta_PSV_Red_25_W_1.mp4/1_Sparta_PSV_Red_100_W_1.mp4/	4	6	SRW	3	0	1	3	4692
	/1_Mainz_Bremen_Yellow_25_W_1.mp4/1_Mainz_Bremen_Yellow_100_W_1.mp4/	4	7	SRW	2	1	0	2	10488
	/2_Feyenoord_PSV_Yellow_25_W_1.mp4/2_Feyenoord_PSV_Yellow_100_W_1.mp4/	4	8	SRW	2	2	1	3	1640
	/1_Mainz_Koln_Red_25_W_1.mp4/1_Mainz_Koln_Red_100_W_1.mp4/	4	9	SRW	3	0	0	0	9560
	/2_Bayern_Hoffenheim_Yellow_25_W_1.mp4/2_Bayern_Hoffenheim_Yellow_100_W_1.mp4/	4	10	SRW	2	1	0	2	3799
	/1_Wolfsburg_Leipzig_Foul_25_W_1.mp4/1_Wolfsburg_Leipzig_Foul_100_W_1.mp4/	4	11	SRW	1	1	0	1	4054
	/1_Rennes_PSG_Foul_25_W_1.mp4/1_Rennes_PSG_Foul_100_W_1.mp4/	4	12	SRW	1	1	0	0	5089
	/2_Fenerbahce_Genclerbirligi_Foul_25_W_1.mp4/2_Fenerbahce_Genclerbirligi_Foul_100_W_1.mp4/	4	13	SRW	1	1	0	1	5411
	/1_Wolfsburg_Schalke_Yellow_25_W_1.mp4/1_Wolfsburg_Schalke_Yellow_100_W_1.mp4/	4	14	SRW	2	0	0	1	8675
	/1_Monaco_Montpellier_Foul_25_W_1.mp4/1_Monaco_Montpellier_Foul_100_W_1.mp4/	4	15	SRW	1	1	0	1	6621
P5_4	/2_WerderBremen_Mainz_Foul_100_W_1.mp4/2_WerderBremen_Mainz_Foul_25_W_1.mp4/	1	1	RSW	1	0	0	0	21240
	/2_Vitoria_Vilafranquese_Red_100_W_1.mp4/2_Vitoria_Vilafranquese_Red_25_W_1.mp4/	1	2	RSW	3	2	1	3	16806
	/2_Leipzig_Hamburger_Foul_100_W_1.mp4/2_Leipzig_Hamburger_Foul_25_W_1.mp4/	1	3	RSW	1	1	1	1	23625
	/3_Gent_Oostende_Yellow_100_W_1.mp4/3_Gent_Oostende_Yellow_25_W_1.mp4/	1	4	RSW	2	1	1	1	13287
	/4_Leipzig_Hamburger_Foul_100_W_1.mp4/4_Leipzig_Hamburger_Foul_25_W_1.mp4/	1	5	RSW	1	1	1	2	15264
	/3_Leipzig_Hamburger_Yellow_100_W_1.mp4/3_Leipzig_Hamburger_Yellow_25_W_1.mp4/	1	6	RSW	2	2	1	3	13896
	/2_Juve_Torino_Foul_100_W_1.mp4/2_Juve_Torino_Foul_25_W_1.mp4/	1	7	RSW	1	1	1	3	16559
	/3_Lille_SaintEtienne_Yellow_100_W_1.mp4/3_Lille_SaintEtienne_Yellow_25_W_1.mp4/	1	8	RSW	2	2	1	3	15102
	/2_Gent_Oostende_Foul_100_W_1.mp4/2_Gent_Oostende_Foul_25_W_1.mp4/	1	9	RSW	1	1	1	1	12416
	/3_Rennes_PSG_Yellow_100_W_1.mp4/3_Rennes_PSG_Yellow_25_W_1.mp4/	1	10	RSW	2	1	0	1	24040
	/4_Rennes_PSG_Yellow_100_W_1.mp4/4_Rennes_PSG_Yellow_25_W_1.mp4/	1	11	RSW	2	1	1	1	17278
	/2_Lille_SaintEtienne_Yellow_100_W_1.mp4/2_Lille_SaintEtienne_Yellow_25_W_1.mp4/	1	12	RSW	2	0	1	1	19127
	/2_Stuttgart_Freiburg_Yellow_100_W_1.mp4/2_Stuttgart_Freiburg_Yellow_25_W_1.mp4/	1	13	RSW	2	1	1	2	14376
	/2_Rennes_PSG_Red_100_W_1.mp4/2_Rennes_PSG_Red_25_W_1.mp4/	1	14	RSW	3	2	1	3	11579
	/3_Juve_Torino_Foul_100_W_1.mp4/3_Juve_Torino_Foul_25_W_1.mp4/	1	15	RSW	1	1	1	2	11692
	/1_Gent_Oostende_Foul_25_W_1.mp4/1_Gent_Oostende_Foul_100_W_1.mp4/	2	1	SRW	1	1	1	1	12960
	/1_Leipzig_Hamburger_Yellow_25_W_1.mp4/1_Leipzig_Hamburger_Yellow_100_W_1.mp4/	2	2	SRW	2	1	1	2	15875
	/1_Leverkusen_Dortmund_Yellow_25_W_1.mp4/1_Leverkusen_Dortmund_Yellow_100_W_1.mp4/	2	3	SRW	2	1	1	2	10183
	/1_Leverkusen_Schalke_Yellow_25_W_1.mp4/1_Leverkusen_Schalke_Yellow_100_W_1.mp4/	2	4	SRW	2	0	0	0	15898
	/1_Lille_SaintEtienne_Yellow_25_W_1.mp4/1_Lille_SaintEtienne_Yellow_100_W_1.mp4/	2	5	SRW	2	1	1	2	10486
	/1_Groningen_PSV_Red_25_W_1.mp4/1_Groningen_PSV_Red_100_W_1.mp4/	2	6	SRW	3	1	1	1	11253
	/1_Juve_Torino_Foul_25_W_1.mp4/1_Juve_Torino_Foul_100_W_1.mp4/	2	7	SRW	1	2	1	2	10078
	/1_Hannover_Dortmund_Red_25_W_1.mp4/1_Hannover_Dortmund_Red_100_W_1.mp4/	2	8	SRW	3	1	1	2	15439
	/1_Hamburg_Freiburg_Yellow_25_W_1.mp4/1_Hamburg_Freiburg_Yellow_100_W_1.mp4/	2	9	SRW	2	1	1	2	12600
	/1_Gotzepe_Besiktas_Red_25_W_1.mp4/1_Gotzepe_Besiktas_Red_100_W_1.mp4/	2	10	SRW	3	1	0	1	13961
	/1_Hamburg_Mainz_Red_25_W_1.mp4/1_Hamburg_Mainz_Red_100_W_1.mp4/	2	11	SRW	3	1	1	2	18094
	/1_Koln_Leverkusen_Red_25_W_1.mp4/1_Koln_Leverkusen_Red_100_W_1.mp4/	2	12	SRW	3	2	1	3	7376
	/1_Kasimpasa_Bursaspor_Red_25_W_1.mp4/1_Kasimpasa_Bursaspor_Red_100_W_1.mp4/	2	13	SRW	3	1	1	2	15059
	/1_Feyenoord_PSV_Yellow_25_W_1.mp4/1_Feyenoord_PSV_Yellow_100_W_1.mp4/	2	14	SRW	2	1	1	2	11441
	/1_Hamburg_Hannover_Yellow_25_W_1.mp4/1_Hamburg_Hannover_Yellow_100_W_1.mp4/	2	15	SRW	2	1	0	0	13280
	/1_Bayern_Hoffenheim_Yellow_25_W_1.mp4/1_Bayern_Hoffenheim_Yellow_25_W_1.mp4/	3	1	SSW	2	1	1	2	13760
	/1_AlNassr_AlFateh_Red_25_W_1.mp4/1_AlNassr_AlFateh_Red_25_W_1.mp4/	3	2	SSW	3	2	1	2	14679
	/1_AlHilal_AlHittifaq_Foul_25_W_1.mp4/1_AlHilal_AlHittifaq_Foul_25_W_1.mp4/	3	3	SSW	1	1	1	2	8559
	/1_Bayern_Leipzig_Red_25_W_1.mp4/1_Bayern_Leipzig_Red_25_W_1.mp4/	3	4	SSW	3	1	1	1	12534
	/1_Feyenoord_Excelsior_Red_25_W_1.mp4/1_Feyenoord_Excelsior_Red_25_W_1.mp4/	3	5	SSW	3	2	1	3	8574
	/1_Augsburg_Wolfsburg_Red_25_W_1.mp4/1_Augsburg_Wolfsburg_Red_25_W_1.mp4/	3	6	SSW	3	1	1	1	14831
	/1_Feyenoord_Cambuur_Red_25_W_1.mp4/1_Feyenoord_Cambuur_Red_25_W_1.mp4/	3	7	SSW	3	1	1	2	13058
	/1_Bursaspor_Antalyaspor_Red_25_W_1.mp4/1_Bursaspor_Antalyaspor_Red_25_W_1.mp4/	3	8	SSW	3	2	1	2	10840
	/1_DeGraafschap_Heerenveen_Foul_25_W_1.mp4/1_DeGraafschap_Heerenveen_Foul_25_W_1.mp4/	3	9	SSW	1	0	0	0	14134
	/1_Fenerbahce_Genclerbirligi_Yellow_25_W_1.mp4/1_Fenerbahce_Genclerbirligi_Yellow_25_W_1.mp4/	3	10	SSW	2	1	1	2	11168
	/1_Darmstadt_WerderBremen_Foul_25_W_1.mp4/1_Darmstadt_WerderBremen_Foul_25_W_1.mp4/	3	11	SSW	1	1	0	1	13126
	/1_AlShabab_AlTaawon_Red_25_W_1.mp4/1_AlShabab_AlTaawon_Red_25_W_1.mp4/	3	12	SSW	3	2	1	3	10567
	/1_Dortmund_Freiburg_Foul_25_W_1.mp4/1_Dortmund_Freiburg_Foul_25_W_1.mp4/	3	13	SSW	1	1	0	1	13878
	/1_AlFaisaly_AlAhli_Red_25_W_1.mp4/1_AlFaisaly_AlAhli_Red_25_W_1.mp4/	3	14	SSW	3	2	1	3	12559
	/1_AlNassr_AlIttihad_Red_25_W_1.mp4/1_AlNassr_AlIttihad_Red_25_W_1.mp4/	3	15	SSW	3	1	1	3	14322
	/1_Willem_Roda_Foul_100_W_1.mp4/1_Willem_Roda_Foul_100_W_1.mp4/	4	1	RRW	1	1	1	1	17782
	/2_AlHilal_AlHittifaq_Foul_100_W_1.mp4/2_AlHilal_AlHittifaq_Foul_100_W_1.mp4/	4	2	RRW	1	0	0	0	13280
	/1_Wolfsburg_Schalke_Yellow_100_W_1.mp4/1_Wolfsburg_Schalke_Yellow_100_W_1.mp4/	4	3	RRW	2	1	1	2	10661
	/2_Feyenoord_PSV_Yellow_100_W_1.mp4/2_Feyenoord_PSV_Yellow_100_W_1.mp4/	4	4	RRW	2	2	1	3	12740
	/1_Monaco_Montpellier_Foul_100_W_1.mp4/1_Monaco_Montpellier_Foul_100_W_1.mp4/	4	5	RRW	1	1	0	1	11165
	/1_Stuttgart_Freiburg_Foul_100_W_1.mp4/1_Stuttgart_Freiburg_Foul_100_W_1.mp4/	4	6	RRW	1	1	0	1	12079
	/1_Vitoria_Vilafranquese_Red_100_W_1.mp4/1_Vitoria_Vilafranquese_Red_100_W_1.mp4/	4	7	RRW	3	2	1	3	11526
	/1_Mainz_Bremen_Yellow_100_W_1.mp4/1_Mainz_Bremen_Yellow_100_W_1.mp4/	4	8	RRW	2	2	1	2	17795
	/1_WerderBremen_Mainz_Foul_100_W_1.mp4/1_WerderBremen_Mainz_Foul_100_W_1.mp4/	4	9	RRW	1	0	0	0	13239
	/2_Fenerbahce_Genclerbirligi_Foul_100_W_1.mp4/2_Fenerbahce_Genclerbirligi_Foul_100_W_1.mp4/	4	10	RRW	1	2	0	0	11120
	/1_Mainz_Koln_Red_100_W_1.mp4/1_Mainz_Koln_Red_100_W_1.mp4/	4	11	RRW	3	1	0	0	14841
	/1_Wolfsburg_Leipzig_Foul_100_W_1.mp4/1_Wolfsburg_Leipzig_Foul_100_W_1.mp4/	4	12	RRW	1	1	1	2	9960
	/1_Rennes_PSG_Foul_100_W_1.mp4/1_Rennes_PSG_Foul_100_W_1.mp4/	4	13	RRW	1	1	0	1	14179
	/2_Bayern_Hoffenheim_Yellow_100_W_1.mp4/2_Bayern_Hoffenheim_Yellow_100_W_1.mp4/	4	14	RRW	2	1	1	2	10120
	/1_Sparta_PSV_Red_100_W_1.mp4/1_Sparta_PSV_Red_100_W_1.mp4/	4	15	RRW	3	1	1	2	10599
P5_6	/2_AlHilal_AlHittifaq_Foul_25_T_1.mp4/2_AlHilal_AlHittifaq_Foul_25_T_1.mp4/	1	1	SST	1	0	0	0	8600
	/1_Rennes_PSG_Foul_25_T_1.mp4/1_Rennes_PSG_Foul_25_T_1.mp4/	1	2	SST	1	0	0	1	19680
	/1_Monaco_Montpellier_Foul_25_T_1.mp4/1_Monaco_Montpellier_Foul_25_T_1.mp4/	1	3	SST	1	0	0	1	10840
	/1_Mainz_Koln_Red_25_T_1.mp4/1_Mainz_Koln_Red_25_T_1.mp4/	1	4	SST	3	0	1	2	14847
	/1_Vitoria_Vilafranquese_Red_25_T_1.mp4/1_Vitoria_Vilafranquese_Red_25_T_1.mp4/	1	5	SST	3	1	0	2	19295
	/1_Willem_Roda_Foul_25_T_1.mp4/1_Willem_Roda_Foul_25_T_1.mp4/	1	6	SST	1	0	0	2	10498
	/1_Wolfsburg_Leipzig_Foul_25_T_1.mp4/1_Wolfsburg_Leipzig_Foul_25_T_1.mp4/	1	7	SST	1	0	0	0	11305
	/2_Bayern_Hoffenheim_Yellow_25_T_1.mp4/2_Bayern_Hoffenheim_Yellow_25_T_1.mp4/	1	8	SST	2	0	0	1	15960
	/1_Mainz_Bremen_Yellow_25_T_1.mp4/1_Mainz_Bremen_Yellow_25_T_1.mp4/	1	9	SST	2	1	1	2	7040
	/2_Fenerbahce_Genclerbirligi_Foul_25_T_1.mp4/2_Fenerbahce_Genclerbirligi_Foul_25_T_1.mp4/	1	10	SST	1	0	0	1	12210
	/1_WerderBremen_Mainz_Foul_25_T_1.mp4/1_WerderBremen_Mainz_Foul_25_T_1.mp4/	1	11	SST	1	0	0	0	6493
	/2_Feyenoord_PSV_Yellow_25_T_1.mp4/2_Feyenoord_PSV_Yellow_25_T_1.mp4/	1	12	SST	2	0	0	2	12200
	/1_Wolfsburg_Schalke_Yellow_25_T_1.mp4/1_Wolfsburg_Schalke_Yellow_25_T_1.mp4/	1	13	SST	2	0	0	2	11555
	/1_Sparta_PSV_Red_25_T_1.mp4/1_Sparta_PSV_Red_25_T_1.mp4/	1	14	SST	3	0	1	2	11232
	/1_Stuttgart_Freiburg_Foul_25_T_1.mp4/1_Stuttgart_Freiburg_Foul_25_T_1.mp4/	1	15	SST	1	0	0	1	10232
	/1_DeGraafschap_Heerenveen_Foul_100_T_1.mp4/1_DeGraafschap_Heerenveen_Foul_100_T_1.mp4/	2	1	RRT	1	0	0	0	13231
	/1_Bursaspor_Antalyaspor_Red_100_T_1.mp4/1_Bursaspor_Antalyaspor_Red_100_T_1.mp4/	2	2	RRT	3	2	1	3	8448
	/1_Darmstadt_WerderBremen_Foul_100_T_1.mp4/1_Darmstadt_WerderBremen_Foul_100_T_1.mp4/	2	3	RRT	1	0	0	2	11969
	/1_Feyenoord_Cambuur_Red_100_T_1.mp4/1_Feyenoord_Cambuur_Red_100_T_1.mp4/	2	4	RRT	3	1	0	2	8528
[truncated: 2,801 more rows]
